# Supplementary material for: Comparative histomorphometric and transcriptomic analysis reveals potential genetic determinants of pelage variation between hairy and coarse-woolly sheep
Source: BMC Genomics. 2025 Nov 14;26:1104. doi: 10.1186/s12864-025-12260-y (PMC12709724; doi:10.1186/s12864-025-12260-y)
Supplement: Supplementary file 1 — Supplementary Material 1: Table S1. Primer sequences. [file 12864_2025_12260_MOESM1_ESM.xlsx]

## Sheet: Sheet1
Gene symbol	Forward primer (5' to 3')	Reverse primer (5' to 3')	Amplicon length (bp)
CSF3R	TTGCTCATCTGCCTCTGTGG	GGCTGGGCAGCTGAAAGATA	151
TMC5	ACGCCGGTGGGAGATAAAGA	TACCCCGGAGTATGGTTTCG	152
KLHL6	TGCAACAACCGGCTCTACAT	ACGCATTCCTCCGTCAGTTT	107
THRSP	AGCGCTACCCTAAGAACTGC	TCCATGCGAATGGCCTTGAG	190
MESP2	CCCGCAGCTCTCTCAAGGAAG	GTTTCTGGCAACAGACAGGACT	192
EDA2R	AGATGACAACGGCAGCTCAA	ATTCAACGGGAGTGTGGACC	107
