# Supplementary material for: Comparative histomorphometric and transcriptomic analysis reveals potential genetic determinants of pelage variation between hairy and coarse-woolly sheep
Source: BMC Genomics. 2025 Nov 14;26:1104. doi: 10.1186/s12864-025-12260-y (PMC12709724; doi:10.1186/s12864-025-12260-y)
Supplement: Supplementary file 2 — Supplementary Material 2: Table S2. Thickness of skin tissue and related components. [file 12864_2025_12260_MOESM2_ESM.xlsx]

## Sheet: Skin thickness
	AWS	HS	P-value (T-test)
Total thickness (μm)	3133±439	3171±290	0.924925
Epidermis (μm)	42±4	32±4	0.0686463
Dermis (μm)	799±234	1683±253	0.0222123
Hypodermis (μm)	2237±512	1473±106	0.107641
Primary HF depth (μm)	966±230	1930±234	0.0141531
	AWS	HS	P-value (T-test)
Epidermis (%)	13.62±0.10	10.32±0.25	0.154255
Dermis (%)	25.69±7.69	53.94±4.80	0.013147
Hypodermis (%)	70.98±9.37	46.87±5.62	0.0354948
Primary HF depth (%)	30.74±6.14	60.95±5.26	0.00616881
Statistical method: Two-tailed student's T-test.
