# Supplementary material for: Comparative histomorphometric and transcriptomic analysis reveals potential genetic determinants of pelage variation between hairy and coarse-woolly sheep
Source: BMC Genomics. 2025 Nov 14;26:1104. doi: 10.1186/s12864-025-12260-y (PMC12709724; doi:10.1186/s12864-025-12260-y)
Supplement: Supplementary file 3 — Supplementary Material 3: Table S3. Information of sequencing libraries. [file 12864_2025_12260_MOESM3_ESM.xlsx]

## Sheet: Sheet1
SampleName	Raw Reads	Raw Base	Clean Reads	Clean Base	Q20	Q30	GC content
AWS_1	94.79M	14.22G	94.72M	14.12G	0.9883	0.9678	0.4682
AWS_2	49.47M	7.42G	49.42M	7.37G	0.9893	0.9732	0.4713
AWS_3	55.27M	8.29G	55.21M	8.26G	0.9888	0.971	0.4781
HS_1	45.97M	6.90G	45.92M	6.85G	0.9888	0.9716	0.479
HS_2	45.65M	6.85G	45.60M	6.81G	0.9912	0.9776	0.4746
HS_3	52.37M	7.86G	52.32M	7.81G	0.9896	0.9741	0.4746
