# Supplementary material for: Comparative histomorphometric and transcriptomic analysis reveals potential genetic determinants of pelage variation between hairy and coarse-woolly sheep
Source: BMC Genomics. 2025 Nov 14;26:1104. doi: 10.1186/s12864-025-12260-y (PMC12709724; doi:10.1186/s12864-025-12260-y)
Supplement: Supplementary file 4 — Supplementary Material 4: Table S4. Identification of DEGs. [file 12864_2025_12260_MOESM4_ESM.xls]

GeneID	Length	H-Expression	AB-Expression	log2FoldChange(AB/H)	Pvalue	Padj	Up/Down-Regulation(AB/H)	KEGG_ANNOT	KEGG_pathway	GO_MF	GO_BP	GO_CC	COG_Description	NCBI_Gene_Description
ACOD1	2185	44.7816644529298	1.59758993086285	-4.87654976570981	1.8243498620696e-05	0.00153677042622282	Down	K17724 IRG1; aconitate decarboxylase [EC:4.1.1.6]	ko00660:C5-Branched dibasic acid metabolism	GO:0003674;GO:0003824;GO:0016829;GO:0016830;GO:0016831;GO:0016835;GO:0016836;GO:0047547;GO:0047613;	GO:0000003;GO:0001817;GO:0001818;GO:0002237;GO:0002376;GO:0002507;GO:0002520;GO:0002682;GO:0002683;GO:0002684;GO:0002759;GO:0002760;GO:0002831;GO:0002832;GO:0002833;GO:0002920;GO:0002922;GO:0006082;GO:0006355;GO:0006629;GO:0006631;GO:0006950;GO:0006952;GO:0006955;GO:0007275;GO:0007565;GO:0007566;GO:0008150;GO:0008152;GO:0009605;GO:0009607;GO:0009617;GO:0009719;GO:0009725;GO:0009889;GO:0009893;GO:…	GO:0005575;GO:0005622;GO:0005623;GO:0005737;GO:0005739;GO:0043226;GO:0043227;GO:0043229;GO:0043231;GO:0044424;GO:0044444;GO:0044464;	decarboxylase	aconitate decarboxylase 1
ADA2	3741	87.6163710495996	32.0047487905093	-1.47183388748573	0.00019473761247829	0.0098248770316921	Down	K19572 CECR1, ADA2; adenosine deaminase CECR1 [EC:3.5.4.4]	ko00230:Purine metabolism	GO:0001664;GO:0003674;GO:0003824;GO:0004000;GO:0005102;GO:0005488;GO:0005515;GO:0008083;GO:0008270;GO:0016787;GO:0016810;GO:0016814;GO:0019239;GO:0030545;GO:0031685;GO:0042802;GO:0042803;GO:0043167;GO:0043169;GO:0043394;GO:0046872;GO:0046914;GO:0046983;GO:0048018;GO:0097367;GO:0098772;	GO:0000003;GO:0001775;GO:0002164;GO:0002252;GO:0002263;GO:0002274;GO:0002275;GO:0002283;GO:0002366;GO:0002376;GO:0002443;GO:0002444;GO:0002446;GO:0002520;GO:0003006;GO:0006109;GO:0006139;GO:0006144;GO:0006152;GO:0006154;GO:0006725;GO:0006807;GO:0006810;GO:0006887;GO:0006950;GO:0006955;GO:0007154;GO:0007275;GO:0007276;GO:0007281;GO:0007283;GO:0007286;GO:0008150;GO:0008152;GO:0008284;GO:0009056;GO:…	GO:0000323;GO:0005575;GO:0005576;GO:0005615;GO:0005622;GO:0005623;GO:0005737;GO:0005764;GO:0005766;GO:0005773;GO:0005775;GO:0012505;GO:0016020;GO:0016021;GO:0030141;GO:0031224;GO:0031410;GO:0031974;GO:0031982;GO:0031983;GO:0034774;GO:0035578;GO:0042582;GO:0043226;GO:0043227;GO:0043229;GO:0043231;GO:0043233;GO:0044421;GO:0044422;GO:0044424;GO:0044425;GO:0044433;GO:0044437;GO:0044444;GO:0044446;GO:…	Cat eye syndrome chromosome region, candidate 1	adenosine deaminase 2
ADAMTS16	4647	15.0058908432661	115.201254600906	2.93701062510592	0.000622531775647748	0.0236349136311818	Up	K08630 ADAMTS16; a disintegrin and metalloproteinase with thrombospondin motifs 16 [EC:3.4.24.-]	NA	NA	GO:0000003;GO:0001655;GO:0001657;GO:0001658;GO:0001763;GO:0001822;GO:0001823;GO:0002009;GO:0003008;GO:0003013;GO:0003073;GO:0007275;GO:0007276;GO:0008015;GO:0008150;GO:0008217;GO:0009653;GO:0009887;GO:0009888;GO:0019953;GO:0022414;GO:0031344;GO:0032501;GO:0032502;GO:0032504;GO:0033043;GO:0035239;GO:0035295;GO:0044087;GO:0044703;GO:0048232;GO:0048513;GO:0048609;GO:0048729;GO:0048731;GO:0048754;GO:…	NA	A disintegrin and metalloproteinase with thrombospondin motifs	ADAM metallopeptidase with thrombospondin type 1 motif 16
ADAMTS3	6250	44.3877152121075	104.409934833274	1.23108842139544	5.10171316209338e-05	0.00361895585171203	Up	K08619 ADAMTS3; a disintegrin and metalloproteinase with thrombospondin motifs 3 [EC:3.4.24.-]	NA	GO:0003674;GO:0003824;GO:0004175;GO:0004222;GO:0005488;GO:0008233;GO:0008237;GO:0008270;GO:0016787;GO:0043167;GO:0043169;GO:0046872;GO:0046914;GO:0070011;GO:0140096;	GO:0001816;GO:0006508;GO:0006807;GO:0008150;GO:0008152;GO:0009056;GO:0009058;GO:0009966;GO:0009967;GO:0009987;GO:0010467;GO:0010573;GO:0010646;GO:0010647;GO:0016043;GO:0016485;GO:0019538;GO:0023051;GO:0023056;GO:0030198;GO:0030199;GO:0030574;GO:0032501;GO:0032963;GO:0032964;GO:0043062;GO:0043170;GO:0043933;GO:0044238;GO:0048518;GO:0048522;GO:0048583;GO:0048584;GO:0050789;GO:0050794;GO:0051604;GO:…	GO:0005575;GO:0005576;GO:0005615;GO:0031012;GO:0044421;	A disintegrin and metalloproteinase with thrombospondin motifs	ADAM metallopeptidase with thrombospondin type 1 motif 3
ADAMTS8	6793	46.6633577404059	111.983317964003	1.26559654026292	0.000198209224163266	0.00992045053245801	Up	K08623 ADAMTS8; a disintegrin and metalloproteinase with thrombospondin motifs 8 [EC:3.4.24.-]	NA	GO:0003674;GO:0003824;GO:0005102;GO:0005178;GO:0005215;GO:0005488;GO:0005515;GO:0008233;GO:0008237;GO:0008509;GO:0009673;GO:0015075;GO:0015103;GO:0015114;GO:0015318;GO:0016787;GO:0022857;GO:0044877;GO:0050839;GO:0070011;GO:0140096;	GO:0006508;GO:0006807;GO:0006810;GO:0006811;GO:0006817;GO:0006820;GO:0008150;GO:0008152;GO:0008285;GO:0015698;GO:0019538;GO:0034220;GO:0035435;GO:0042127;GO:0043170;GO:0044238;GO:0048519;GO:0048523;GO:0050789;GO:0050794;GO:0051179;GO:0051234;GO:0055085;GO:0065007;GO:0071704;GO:0098656;GO:0098660;GO:0098661;GO:1901564;GO:0008283;GO:0009987;	NA	A disintegrin and metalloproteinase with thrombospondin motifs 8	ADAM metallopeptidase with thrombospondin type 1 motif 8
ADGRE1	6203	98.9674778875533	10.3867067790648	-3.27363979188176	0.000387627348221676	0.0165315532512822	Down	K04591 ADGRE1, EMR1; adhesion G protein-coupled receptor E1	NA	GO:0003674;GO:0004888;GO:0004930;GO:0038023;GO:0060089;	GO:0007154;GO:0007155;GO:0007165;GO:0007186;GO:0008150;GO:0009987;GO:0022610;GO:0023052;GO:0050789;GO:0050794;GO:0050896;GO:0051716;GO:0065007;	GO:0005575;GO:0005623;GO:0005886;GO:0005887;GO:0009897;GO:0009986;GO:0016020;GO:0016021;GO:0031224;GO:0031226;GO:0044425;GO:0044459;GO:0044464;GO:0071944;GO:0098552;	mucin-like hormone receptor-like 1	adhesion G protein-coupled receptor E1
ADIG	4124	153.18246437555	498.692029620989	1.70258926736751	3.2241853098035e-05	0.00247305498417407	Up	K21409 ADIG; adipogenin	NA	NA	GO:0000003;GO:0007276;GO:0007283;GO:0008150;GO:0009987;GO:0019953;GO:0022414;GO:0030154;GO:0032501;GO:0032502;GO:0032504;GO:0044703;GO:0045444;GO:0045595;GO:0045597;GO:0045598;GO:0045600;GO:0048232;GO:0048518;GO:0048522;GO:0048609;GO:0048869;GO:0050789;GO:0050793;GO:0050794;GO:0050872;GO:0050873;GO:0051094;GO:0051704;GO:0065007;	GO:0005575;GO:0005622;GO:0005623;GO:0005634;GO:0005737;GO:0005811;GO:0043226;GO:0043227;GO:0043228;GO:0043229;GO:0043231;GO:0043232;GO:0044424;GO:0044464;	Adipogenin	adipogenin
AKAP5	6197	124.095085879075	341.350732577656	1.45746524501375	6.61972798147493e-07	9.60828056018849e-05	Up	K16522 AKAP5; A-kinase anchor protein 5	NA	GO:0001664;GO:0003674;GO:0003779;GO:0005102;GO:0005198;GO:0005488;GO:0005515;GO:0008092;GO:0008179;GO:0017124;GO:0019899;GO:0019900;GO:0019901;GO:0019902;GO:0019903;GO:0019904;GO:0030346;GO:0031690;GO:0031698;GO:0032947;GO:0034237;GO:0035254;GO:0044877;GO:0045296;GO:0050811;GO:0050839;GO:0051018;GO:0097110;	GO:0000003;GO:0001932;GO:0001934;GO:0002790;GO:0006810;GO:0006873;GO:0006874;GO:0006875;GO:0007154;GO:0007165;GO:0007186;GO:0007187;GO:0007188;GO:0007193;GO:0007194;GO:0007204;GO:0007267;GO:0007268;GO:0007275;GO:0007399;GO:0007417;GO:0007420;GO:0007565;GO:0008104;GO:0008150;GO:0009306;GO:0009628;GO:0009719;GO:0009893;GO:0009966;GO:0009967;GO:0009987;GO:0010033;GO:0010243;GO:0010522;GO:0010524;GO:…	GO:0005575;GO:0005622;GO:0005623;GO:0005737;GO:0005829;GO:0005856;GO:0005886;GO:0009898;GO:0014069;GO:0016020;GO:0016323;GO:0030175;GO:0030425;GO:0031252;GO:0031253;GO:0031256;GO:0031527;GO:0032279;GO:0032589;GO:0032590;GO:0032591;GO:0032991;GO:0036477;GO:0042995;GO:0043005;GO:0043025;GO:0043197;GO:0043198;GO:0043226;GO:0043228;GO:0043229;GO:0043232;GO:0044297;GO:0044309;GO:0044424;GO:0044425;GO:…	anchor protein 5	A-kinase anchoring protein 5
APLNR	3625	246.264993113897	547.364666508175	1.15209918760658	2.55062694188208e-05	0.00207447326579193	Up	K04174 APLNR; apelin receptor	ko04080:Neuroactive ligand-receptor interaction|ko04371:Apelin signaling pathway	GO:0003674;GO:0004888;GO:0004930;GO:0005488;GO:0033218;GO:0038023;GO:0042277;GO:0060089;	GO:0001568;GO:0001570;GO:0001932;GO:0001934;GO:0001936;GO:0001938;GO:0001944;GO:0006873;GO:0006874;GO:0006875;GO:0007154;GO:0007165;GO:0007186;GO:0007204;GO:0007275;GO:0007507;GO:0007512;GO:0008150;GO:0008277;GO:0008284;GO:0009653;GO:0009893;GO:0009966;GO:0009968;GO:0009987;GO:0010522;GO:0010524;GO:0010562;GO:0010604;GO:0010646;GO:0010648;GO:0010959;GO:0019220;GO:0019222;GO:0019725;GO:0022603;GO:…	GO:0005575;GO:0005623;GO:0005886;GO:0005887;GO:0016020;GO:0016021;GO:0031224;GO:0031226;GO:0044425;GO:0044459;GO:0044464;GO:0071944;	apelin receptor	apelin receptor
AQP5	1278	126.237264484545	3.10968218854927	-5.4250530290284	9.53302266777748e-11	5.99595349060977e-08	Down	K09867 AQP5; aquaporin-5	ko04970:Salivary secretion	GO:0003674;GO:0005215;GO:0005372;GO:0005488;GO:0005515;GO:0015250;GO:0015267;GO:0015318;GO:0022803;GO:0022838;GO:0022857;GO:0042802;	GO:0001654;GO:0003008;GO:0006810;GO:0006811;GO:0006833;GO:0007275;GO:0007423;GO:0007586;GO:0007588;GO:0007589;GO:0008150;GO:0009653;GO:0009887;GO:0015669;GO:0015670;GO:0015893;GO:0019755;GO:0022600;GO:0030157;GO:0032501;GO:0032502;GO:0032941;GO:0034220;GO:0042044;GO:0042221;GO:0042476;GO:0042493;GO:0043010;GO:0046541;GO:0046903;GO:0048513;GO:0048592;GO:0048593;GO:0048731;GO:0048856;GO:0050878;GO:…	GO:0005575;GO:0005622;GO:0005623;GO:0005737;GO:0005783;GO:0005886;GO:0005887;GO:0005902;GO:0009925;GO:0012505;GO:0016020;GO:0016021;GO:0016323;GO:0016324;GO:0031224;GO:0031226;GO:0042995;GO:0043226;GO:0043227;GO:0043229;GO:0043231;GO:0044424;GO:0044425;GO:0044444;GO:0044459;GO:0044464;GO:0045177;GO:0045178;GO:0071944;GO:0098590;GO:0098858;GO:0120025;	Belongs to the MIP aquaporin (TC 1.A.8) family	aquaporin 5
ARHGAP45	4186	379.041411105788	187.06400459769	-1.02120262478049	6.74566268092835e-07	9.71632894094939e-05	Down	K20644 ARHGAP29_45; Rho GTPase-activating protein 29/45	NA	GO:0003674;GO:0005096;GO:0008047;GO:0030234;GO:0030695;GO:0060589;GO:0098772;	GO:0001775;GO:0002252;GO:0002263;GO:0002274;GO:0002275;GO:0002283;GO:0002366;GO:0002376;GO:0002443;GO:0002444;GO:0002446;GO:0006810;GO:0006887;GO:0006955;GO:0008150;GO:0009966;GO:0009987;GO:0010646;GO:0016192;GO:0023051;GO:0032940;GO:0036230;GO:0042119;GO:0043085;GO:0043087;GO:0043299;GO:0043312;GO:0043547;GO:0044093;GO:0045055;GO:0045321;GO:0046903;GO:0048583;GO:0050789;GO:0050790;GO:0050794;GO:…	GO:0000323;GO:0005575;GO:0005576;GO:0005622;GO:0005623;GO:0005737;GO:0005764;GO:0005766;GO:0005773;GO:0005775;GO:0005829;GO:0012505;GO:0030141;GO:0031410;GO:0031974;GO:0031982;GO:0031983;GO:0034774;GO:0035578;GO:0042582;GO:0043226;GO:0043227;GO:0043229;GO:0043231;GO:0043233;GO:0044422;GO:0044424;GO:0044433;GO:0044437;GO:0044444;GO:0044446;GO:0044464;GO:0060205;GO:0070013;GO:0097708;GO:0099503;	minor histocompatibility protein HA-1	Rho GTPase activating protein 45
ARMC12	10948	135.221723692238	52.5980161663811	-1.36019196715641	0.000696484117060706	0.0254689124124389	Down	K24168 ARMC12; armadillo repeat-containing protein 12	NA	NA	NA	NA	Armadillo repeat containing 12	armadillo repeat containing 12
ASPN	2421	1557.8092121626	3260.26361415064	1.0651957872098	2.6029996961479e-05	0.00210798288697917	Up	K08120 ASPN; asporin	NA	GO:0003674;GO:0004857;GO:0004860;GO:0005488;GO:0005509;GO:0019207;GO:0019210;GO:0019887;GO:0030234;GO:0043167;GO:0043169;GO:0046872;GO:0098772;	GO:0001503;GO:0001932;GO:0001933;GO:0006469;GO:0007154;GO:0007165;GO:0007166;GO:0007275;GO:0008150;GO:0009888;GO:0009892;GO:0009966;GO:0009968;GO:0009987;GO:0010033;GO:0010563;GO:0010605;GO:0010646;GO:0010648;GO:0017015;GO:0019220;GO:0019221;GO:0019222;GO:0022603;GO:0023051;GO:0023052;GO:0023057;GO:0030282;GO:0030512;GO:0031214;GO:0031323;GO:0031324;GO:0031399;GO:0031400;GO:0032268;GO:0032269;GO:…	GO:0005575;GO:0005576;GO:0005622;GO:0005623;GO:0005737;GO:0031012;GO:0042995;GO:0044421;GO:0044424;GO:0044464;	Leucine rich repeat N-terminal domain	asporin
ATP12A	5343	532.798737189983	158.249428310521	-1.75619849355583	1.70589125798764e-05	0.0014631119157713	Down	K01544 ATP12A; non-gastric H+/K+-exchanging ATPase [EC:7.2.2.19]	ko00190:Oxidative phosphorylation	GO:0003674;GO:0003824;GO:0005215;GO:0008324;GO:0008556;GO:0008900;GO:0015075;GO:0015077;GO:0015078;GO:0015079;GO:0015318;GO:0015399;GO:0015405;GO:0015662;GO:0016462;GO:0016787;GO:0016817;GO:0016818;GO:0016887;GO:0017111;GO:0019829;GO:0022804;GO:0022853;GO:0022857;GO:0022890;GO:0042623;GO:0042625;GO:0042626;GO:0043492;GO:0046873;	GO:0006810;GO:0006811;GO:0006812;GO:0006813;GO:0006885;GO:0008150;GO:0009987;GO:0010033;GO:0010035;GO:0010038;GO:0014070;GO:0015672;GO:0030001;GO:0034220;GO:0042221;GO:0042592;GO:0048878;GO:0050801;GO:0050896;GO:0051179;GO:0051234;GO:0055065;GO:0055067;GO:0055075;GO:0055080;GO:0055085;GO:0065007;GO:0065008;GO:0071804;GO:0071805;GO:0090662;GO:0098655;GO:0098660;GO:0098662;GO:0098771;GO:0099131;GO:…	GO:0005575;GO:0005623;GO:0005886;GO:0005887;GO:0005889;GO:0016020;GO:0016021;GO:0016323;GO:0016324;GO:0031224;GO:0031226;GO:0032991;GO:0044425;GO:0044459;GO:0044464;GO:0045177;GO:0071944;GO:0090533;GO:0098533;GO:0098590;GO:0098796;GO:0098797;GO:1902494;GO:1902495;GO:1904949;GO:1990351;	ATPase H K transporting non-gastric	ATPase H+/K+ transporting non-gastric alpha2 subunit
ATP13A5	4498	612.667662630071	139.915747206546	-2.13812581256402	3.6795021197975e-15	9.91836078549414e-12	Down	K14951 ATP13A3_4_5; cation-transporting P-type ATPase 13A3/4/5 [EC:7.2.2.-]	NA	GO:0003674;GO:0003824;GO:0005215;GO:0005388;GO:0008324;GO:0015075;GO:0015085;GO:0015318;GO:0015399;GO:0015405;GO:0015662;GO:0016462;GO:0016787;GO:0016817;GO:0016818;GO:0016887;GO:0017111;GO:0019829;GO:0022804;GO:0022853;GO:0022857;GO:0022890;GO:0042623;GO:0042625;GO:0042626;GO:0043492;GO:0046873;	GO:0006810;GO:0006811;GO:0006812;GO:0006816;GO:0006873;GO:0006874;GO:0006875;GO:0008150;GO:0009987;GO:0019725;GO:0030001;GO:0030003;GO:0034220;GO:0042592;GO:0048878;GO:0050801;GO:0051179;GO:0051234;GO:0055065;GO:0055074;GO:0055080;GO:0055082;GO:0055085;GO:0065007;GO:0065008;GO:0070588;GO:0070838;GO:0072503;GO:0072507;GO:0072511;GO:0090662;GO:0098655;GO:0098660;GO:0098662;GO:0098771;GO:0099131;GO:…	GO:0005575;GO:0005622;GO:0005623;GO:0005886;GO:0005887;GO:0016020;GO:0016021;GO:0031224;GO:0031226;GO:0043226;GO:0043227;GO:0043229;GO:0043231;GO:0044424;GO:0044425;GO:0044459;GO:0044464;GO:0071944;	ATPase 13A5	ATPase 13A5
ATP6V0D2	2021	42.1289913275802	201.607300187039	2.2584279899912	8.49340512338638e-05	0.00532432097253082	Up	K02146 ATPeV0D, ATP6D; V-type H+-transporting ATPase subunit d	ko00190:Oxidative phosphorylation|ko04142:Lysosome|ko04145:Phagosome|ko04721:Synaptic vesicle cycle|ko04966:Collecting duct acid secretion|ko05110:Vibrio cholerae infection|ko05120:Epithelial cell signaling in Helicobacter pylori infection|ko05152:Tuberculosis|ko05165:Human papillomavirus infection|ko05203:Viral carcinogenesis|ko05323:Rheumatoid arthritis	GO:0003674;GO:0003824;GO:0005215;GO:0008324;GO:0008553;GO:0015075;GO:0015077;GO:0015078;GO:0015318;GO:0015399;GO:0015405;GO:0015662;GO:0016462;GO:0016787;GO:0016817;GO:0016818;GO:0016887;GO:0017111;GO:0019829;GO:0022804;GO:0022853;GO:0022857;GO:0022890;GO:0036442;GO:0042623;GO:0042625;GO:0042626;GO:0043492;GO:0044769;GO:0046961;	GO:0000041;GO:0001763;GO:0002009;GO:0006810;GO:0006811;GO:0006812;GO:0006826;GO:0006873;GO:0006875;GO:0006879;GO:0006885;GO:0007034;GO:0007035;GO:0007154;GO:0007165;GO:0007166;GO:0007167;GO:0007169;GO:0007275;GO:0007424;GO:0007430;GO:0008104;GO:0008150;GO:0008286;GO:0008593;GO:0009628;GO:0009653;GO:0009719;GO:0009725;GO:0009888;GO:0009894;GO:0009966;GO:0009987;GO:0010033;GO:0010243;GO:0010506;GO:…	GO:0000220;GO:0000323;GO:0005575;GO:0005622;GO:0005623;GO:0005737;GO:0005764;GO:0005765;GO:0005768;GO:0005769;GO:0005773;GO:0005774;GO:0005886;GO:0010008;GO:0012505;GO:0012506;GO:0016020;GO:0016324;GO:0016469;GO:0016471;GO:0030139;GO:0030659;GO:0030666;GO:0030670;GO:0031090;GO:0031410;GO:0031982;GO:0032991;GO:0033176;GO:0033177;GO:0033179;GO:0033181;GO:0043226;GO:0043227;GO:0043229;GO:0043231;GO:…	Subunit of the integral membrane V0 complex of vacuolar ATPase. Vacuolar ATPase is responsible for acidifying a variety of intracellular compartments in eukaryotic cells, thus providing most of the energy required for transport processes in the vacuolar system	ATPase H+ transporting V0 subunit d2
AWAT1	1090	47.16785260035	103.603623154142	1.1286976205925	0.00146618418921811	0.0434991029345229	Up	K11171 DGAT2L3, AWAT1; diacylglycerol O-acyltransferase 2-like protein 3 [EC:2.3.1.75]	NA	GO:0003674;GO:0003824;GO:0008374;GO:0016740;GO:0016746;GO:0016747;GO:0047196;	GO:0001676;GO:0006082;GO:0006629;GO:0006631;GO:0006690;GO:0008150;GO:0008152;GO:0009058;GO:0009987;GO:0010025;GO:0010166;GO:0019369;GO:0019752;GO:0032787;GO:0033559;GO:0043436;GO:0044237;GO:0044238;GO:0044255;GO:0044281;GO:0071704;GO:1901568;GO:1901570;GO:1901576;	GO:0005575;GO:0005622;GO:0005623;GO:0005737;GO:0005783;GO:0005789;GO:0012505;GO:0016020;GO:0031984;GO:0042175;GO:0043226;GO:0043227;GO:0043229;GO:0043231;GO:0044422;GO:0044424;GO:0044425;GO:0044432;GO:0044444;GO:0044446;GO:0044464;GO:0098827;	acyl-CoA wax alcohol acyltransferase	acyl-CoA wax alcohol acyltransferase 1
AWAT2	1808	10.0367878619594	111.50867174009	3.48217927125065	1.83131425800729e-07	3.562378220035e-05	Up	K11156 DGAT2L4, MFAT, AWAT2; diacylglycerol O-acyltransferase 2-like protein 4 [EC:2.3.1.75 2.3.1.76]	ko00830:Retinol metabolism|ko04977:Vitamin digestion and absorption	GO:0003674;GO:0003824;GO:0003846;GO:0008374;GO:0016411;GO:0016740;GO:0016746;GO:0016747;GO:0047196;GO:0050252;	GO:0001523;GO:0006066;GO:0006629;GO:0006638;GO:0006639;GO:0006720;GO:0006721;GO:0008150;GO:0008152;GO:0009058;GO:0009987;GO:0010025;GO:0010166;GO:0010817;GO:0016101;GO:0034308;GO:0034754;GO:0036155;GO:0042445;GO:0042572;GO:0044237;GO:0044238;GO:0044255;GO:0044281;GO:0046486;GO:0065007;GO:0065008;GO:0071704;GO:1901568;GO:1901570;GO:1901576;GO:1901615;	GO:0005575;GO:0005622;GO:0005623;GO:0005737;GO:0005783;GO:0005789;GO:0012505;GO:0016020;GO:0031984;GO:0042175;GO:0043226;GO:0043227;GO:0043229;GO:0043231;GO:0044422;GO:0044424;GO:0044425;GO:0044432;GO:0044444;GO:0044446;GO:0044464;GO:0098827;	acyl-CoA wax alcohol acyltransferase 2	acyl-CoA wax alcohol acyltransferase 2
B4GALT6	13725	199.952836837107	463.608504462844	1.21588963512029	2.26224902021038e-06	0.000257146847965962	Up	K07553 B4GALT6; beta-1,4-galactosyltransferase 6 [EC:2.4.1.274]	ko00600:Sphingolipid metabolism	GO:0003674;GO:0003824;GO:0003831;GO:0008194;GO:0008378;GO:0008489;GO:0016740;GO:0016757;GO:0016758;GO:0035250;	GO:0001572;GO:0006022;GO:0006023;GO:0006024;GO:0006082;GO:0006629;GO:0006643;GO:0006664;GO:0006665;GO:0006672;GO:0006687;GO:0006688;GO:0006790;GO:0006807;GO:0008150;GO:0008152;GO:0008610;GO:0009058;GO:0009059;GO:0009247;GO:0009987;GO:0018146;GO:0030148;GO:0030203;GO:0034641;GO:0042339;GO:0043170;GO:0043436;GO:0043603;GO:0043604;GO:0044237;GO:0044238;GO:0044249;GO:0044255;GO:0044271;GO:0044272;GO:…	GO:0000139;GO:0005575;GO:0005622;GO:0005623;GO:0005737;GO:0005794;GO:0005795;GO:0012505;GO:0016020;GO:0031090;GO:0031984;GO:0031985;GO:0032580;GO:0043226;GO:0043227;GO:0043229;GO:0043231;GO:0044422;GO:0044424;GO:0044431;GO:0044444;GO:0044446;GO:0044464;GO:0098588;GO:0098791;	Beta-1,4-galactosyltransferase 6	beta-1,4-galactosyltransferase 6
BCAT2	2708	527.164163154696	1055.96836988202	1.00165162395949	0.000528966959816371	0.0209686503461662	Up	K00826 E2.6.1.42, ilvE; branched-chain amino acid aminotransferase [EC:2.6.1.42]	ko00270:Cysteine and methionine metabolism|ko00280:Valine, leucine and isoleucine degradation|ko00290:Valine, leucine and isoleucine biosynthesis|ko00770:Pantothenate and CoA biosynthesis	GO:0003674;GO:0003824;GO:0004084;GO:0008483;GO:0016740;GO:0016769;	GO:0002119;GO:0002164;GO:0006082;GO:0006520;GO:0006549;GO:0006550;GO:0006551;GO:0006573;GO:0006807;GO:0006810;GO:0007275;GO:0007589;GO:0007595;GO:0008150;GO:0008152;GO:0008652;GO:0009056;GO:0009058;GO:0009063;GO:0009081;GO:0009082;GO:0009083;GO:0009098;GO:0009099;GO:0009790;GO:0009791;GO:0009792;GO:0009987;GO:0010033;GO:0010817;GO:0016053;GO:0016054;GO:0019752;GO:0030879;GO:0032501;GO:0032502;GO:…	GO:0005575;GO:0005622;GO:0005623;GO:0005634;GO:0005737;GO:0005739;GO:0005759;GO:0031974;GO:0043226;GO:0043227;GO:0043229;GO:0043231;GO:0043233;GO:0044422;GO:0044424;GO:0044429;GO:0044444;GO:0044446;GO:0044464;GO:0070013;	Branched-chain-amino-acid aminotransferase, mitochondrial	branched chain amino acid transaminase 2
BHLHE22	3564	664.925067923338	322.776565332073	-1.04305063306462	1.64402484952587e-09	6.60023508206461e-07	Down	K09086 BHLHB4_5, BETA; class B basic helix-loop-helix protein 4/5	NA	GO:0000981;GO:0003674;GO:0003682;GO:0003700;GO:0005488;GO:0005515;GO:0042802;GO:0042803;GO:0046983;GO:0140110;	GO:0000902;GO:0000904;GO:0001654;GO:0003002;GO:0003407;GO:0006355;GO:0006357;GO:0006928;GO:0006935;GO:0007275;GO:0007389;GO:0007399;GO:0007409;GO:0007411;GO:0007417;GO:0007420;GO:0007423;GO:0008045;GO:0008150;GO:0009605;GO:0009653;GO:0009887;GO:0009889;GO:0009890;GO:0009892;GO:0009987;GO:0010468;GO:0010556;GO:0010558;GO:0010605;GO:0010629;GO:0016043;GO:0019219;GO:0019222;GO:0021537;GO:0021540;GO:…	GO:0005575;GO:0005622;GO:0005623;GO:0005634;GO:0043226;GO:0043227;GO:0043229;GO:0043231;GO:0044424;GO:0044464;	Class E basic helix-loop-helix protein 22	basic helix-loop-helix family member e22
BTNL9	3668	509.466771374448	235.909616588159	-1.11290235956153	0.00156390795026765	0.0453550932071336	Down	K06712 BTN, CD277; butyrophilin	NA	NA	NA	NA	Butyrophilin-like protein	butyrophilin like 9
C1QTNF9	1267	104.491158591713	37.5275967421952	-1.45164249627678	0.000179427835026132	0.00925033830357402	Down	K24213 C1QTNF9; complement C1q and tumor necrosis factor-related protein 9	NA	GO:0003674;GO:0005102;GO:0005179;GO:0005488;GO:0005515;GO:0030545;GO:0042802;GO:0048018;GO:0098772;	GO:0001932;GO:0001934;GO:0006082;GO:0006629;GO:0006631;GO:0008150;GO:0008152;GO:0008361;GO:0009893;GO:0009966;GO:0009987;GO:0010469;GO:0010562;GO:0010604;GO:0010646;GO:0016043;GO:0019220;GO:0019222;GO:0019395;GO:0019752;GO:0023051;GO:0030258;GO:0031323;GO:0031325;GO:0031399;GO:0031401;GO:0032268;GO:0032270;GO:0032501;GO:0032535;GO:0032787;GO:0033674;GO:0034440;GO:0042325;GO:0042327;GO:0042592;GO:…	GO:0005575;GO:0005576;GO:0005615;GO:0044421;	Complement C1q and tumor necrosis factor-related protein	C1q and TNF related 9
C3AR1	3584	283.932374816578	50.0578145620605	-2.51951791425169	4.03471328211595e-06	0.000422950027334699	Down	K04009 C3AR1; C3a anaphylatoxin chemotactic receptor	ko04080:Neuroactive ligand-receptor interaction|ko04610:Complement and coagulation cascades|ko04936:Alcoholic liver disease|ko05150:Staphylococcus aureus infection|ko05171:Coronavirus disease - COVID-19	GO:0001848;GO:0001850;GO:0003674;GO:0004875;GO:0004876;GO:0004888;GO:0004930;GO:0005488;GO:0005515;GO:0038023;GO:0060089;	GO:0001775;GO:0001817;GO:0001819;GO:0002250;GO:0002252;GO:0002253;GO:0002263;GO:0002274;GO:0002275;GO:0002283;GO:0002366;GO:0002376;GO:0002429;GO:0002430;GO:0002443;GO:0002444;GO:0002446;GO:0002460;GO:0002461;GO:0002462;GO:0002507;GO:0002520;GO:0002673;GO:0002682;GO:0002684;GO:0002685;GO:0002687;GO:0002688;GO:0002690;GO:0002697;GO:0002757;GO:0002764;GO:0002768;GO:0002920;GO:0003008;GO:0003013;GO:…	GO:0000323;GO:0005575;GO:0005622;GO:0005623;GO:0005737;GO:0005764;GO:0005765;GO:0005766;GO:0005773;GO:0005774;GO:0005886;GO:0005887;GO:0012505;GO:0012506;GO:0016020;GO:0016021;GO:0030141;GO:0030659;GO:0030667;GO:0031090;GO:0031224;GO:0031226;GO:0031410;GO:0031982;GO:0035577;GO:0035579;GO:0042581;GO:0042582;GO:0043226;GO:0043227;GO:0043229;GO:0043231;GO:0044422;GO:0044424;GO:0044425;GO:0044433;GO:…	C3a anaphylatoxin chemotactic receptor	complement C3a receptor 1
C5AR1	2696	454.243922747258	119.684470525926	-1.93062414690607	0.00026683799377354	0.0125560251982866	Down	K04010 C5AR1, CD88; C5a anaphylatoxin chemotactic receptor 1	ko04080:Neuroactive ligand-receptor interaction|ko04610:Complement and coagulation cascades|ko04613:Neutrophil extracellular trap formation|ko04936:Alcoholic liver disease|ko05150:Staphylococcus aureus infection|ko05171:Coronavirus disease - COVID-19	GO:0001847;GO:0001848;GO:0001856;GO:0003674;GO:0004875;GO:0004878;GO:0004888;GO:0004930;GO:0005488;GO:0005515;GO:0038023;GO:0060089;	GO:0000187;GO:0001775;GO:0001817;GO:0001819;GO:0001932;GO:0001934;GO:0002237;GO:0002252;GO:0002253;GO:0002263;GO:0002274;GO:0002275;GO:0002283;GO:0002366;GO:0002376;GO:0002429;GO:0002430;GO:0002443;GO:0002444;GO:0002446;GO:0002673;GO:0002682;GO:0002684;GO:0002685;GO:0002687;GO:0002688;GO:0002690;GO:0002697;GO:0002757;GO:0002764;GO:0002768;GO:0002920;GO:0003008;GO:0006139;GO:0006351;GO:0006366;GO:…	GO:0005575;GO:0005622;GO:0005623;GO:0005737;GO:0005886;GO:0005887;GO:0009986;GO:0012505;GO:0012506;GO:0016020;GO:0016021;GO:0016323;GO:0030141;GO:0030659;GO:0030667;GO:0031090;GO:0031224;GO:0031226;GO:0031410;GO:0031982;GO:0043226;GO:0043227;GO:0043229;GO:0044422;GO:0044424;GO:0044425;GO:0044433;GO:0044444;GO:0044446;GO:0044459;GO:0044464;GO:0045177;GO:0071944;GO:0097708;GO:0098588;GO:0098590;GO:…	C5a anaphylatoxin chemotactic receptor	complement C5a receptor 1
C5AR2	5187	2428.4751726877	733.931941620164	-1.72632512372183	4.74025668372574e-11	4.25923349358196e-08	Down	K04171 C5AR2, GPR77; C5a anaphylatoxin chemotactic receptor 2	NA	GO:0001847;GO:0003674;GO:0004875;GO:0004878;GO:0004888;GO:0004930;GO:0038023;GO:0060089;	GO:0001817;GO:0001818;GO:0002253;GO:0002376;GO:0002429;GO:0002430;GO:0002673;GO:0002682;GO:0002683;GO:0002684;GO:0002685;GO:0002686;GO:0002688;GO:0002689;GO:0002697;GO:0002757;GO:0002764;GO:0002768;GO:0002791;GO:0002792;GO:0002920;GO:0006873;GO:0006874;GO:0006875;GO:0006928;GO:0006935;GO:0006950;GO:0006952;GO:0006954;GO:0007154;GO:0007165;GO:0007166;GO:0007186;GO:0007200;GO:0007204;GO:0008150;GO:…	GO:0005575;GO:0005623;GO:0005886;GO:0005887;GO:0009925;GO:0016020;GO:0016021;GO:0016323;GO:0031224;GO:0031226;GO:0044425;GO:0044459;GO:0044464;GO:0045177;GO:0045178;GO:0071944;GO:0098590;	C5a anaphylatoxin chemotactic receptor	complement C5a receptor 2
CAPN14	3508	22.5518203982664	71.0576463437822	1.64983115859902	0.00148188759452814	0.0438959764853242	Up	K13442 CAPN14; calpain-14 [EC:3.4.22.-]	NA	NA	NA	NA	NA	calpain 14
CCDC201	2288	42.5518229319495	12.1563788240383	-1.83991912862564	0.000651358478843611	0.0243858792406748	Down	NA	NA	NA	NA	NA	NA	coiled-coil domain containing 201
CCR5	4942	215.968632180346	97.1808398315896	-1.15709501880388	0.000272921031684149	0.0127468983832876	Down	K04180 CCR5, CD195; C-C chemokine receptor type 5	ko03250:Viral life cycle - HIV-1|ko03260:Virion - Human immunodeficiency virus|ko04060:Cytokine-cytokine receptor interaction|ko04061:Viral protein interaction with cytokine and cytokine receptor|ko04062:Chemokine signaling pathway|ko04144:Endocytosis|ko05145:Toxoplasmosis|ko05163:Human cytomegalovirus infection|ko05167:Kaposi sarcoma-associated herpesvirus infection|ko05170:Human immunodeficienc…	GO:0001637;GO:0001653;GO:0003674;GO:0003779;GO:0003824;GO:0004435;GO:0004620;GO:0004629;GO:0004888;GO:0004896;GO:0004930;GO:0004950;GO:0005488;GO:0005515;GO:0008081;GO:0008092;GO:0008528;GO:0015026;GO:0016298;GO:0016493;GO:0016787;GO:0016788;GO:0019899;GO:0019900;GO:0019901;GO:0019955;GO:0019956;GO:0019957;GO:0038023;GO:0042578;GO:0060089;GO:0071791;	GO:0000165;GO:0001558;GO:0001817;GO:0001819;GO:0001906;GO:0001907;GO:0002237;GO:0002376;GO:0002407;GO:0002437;GO:0002673;GO:0002675;GO:0002791;GO:0002793;GO:0006464;GO:0006468;GO:0006793;GO:0006796;GO:0006807;GO:0006810;GO:0006811;GO:0006812;GO:0006816;GO:0006873;GO:0006874;GO:0006875;GO:0006928;GO:0006935;GO:0006950;GO:0006952;GO:0006954;GO:0006955;GO:0006968;GO:0007154;GO:0007165;GO:0007166;GO:…	GO:0005575;GO:0005622;GO:0005623;GO:0005737;GO:0005768;GO:0005886;GO:0005887;GO:0009897;GO:0009986;GO:0012505;GO:0016020;GO:0016021;GO:0031224;GO:0031226;GO:0031410;GO:0031982;GO:0043226;GO:0043227;GO:0043229;GO:0044424;GO:0044425;GO:0044444;GO:0044459;GO:0044464;GO:0071944;GO:0097708;GO:0098552;	c-C chemokine receptor type 5	C-C motif chemokine receptor 5
CD244	3821	109.107005304097	49.7994241345244	-1.14726757211984	0.00026306500341218	0.0124094338734611	Down	K06582 CD244; natural killer cell receptor 2B4	ko04650:Natural killer cell mediated cytotoxicity	GO:0003674;GO:0005102;GO:0005488;GO:0005515;GO:0038023;GO:0042287;GO:0042288;GO:0060089;	GO:0001773;GO:0001775;GO:0001817;GO:0001819;GO:0002252;GO:0002263;GO:0002274;GO:0002285;GO:0002323;GO:0002366;GO:0002376;GO:0002682;GO:0002684;GO:0002694;GO:0002696;GO:0002697;GO:0002699;GO:0002700;GO:0002702;GO:0002791;GO:0002793;GO:0006109;GO:0006928;GO:0006955;GO:0007154;GO:0007165;GO:0008150;GO:0008284;GO:0009889;GO:0009891;GO:0009893;GO:0009987;GO:0010562;GO:0010675;GO:0010676;GO:0010919;GO:…	GO:0005575;GO:0005623;GO:0005886;GO:0009897;GO:0009986;GO:0016020;GO:0044425;GO:0044459;GO:0044464;GO:0071944;GO:0098552;	natural killer cell receptor 2B4	CD244 molecule
CD27	3366	174.46304964247	72.1580553937874	-1.27811048201564	0.000138000551563876	0.0075041279753855	Down	K05144 TNFRSF7, CD27; tumor necrosis factor receptor superfamily member 7	ko04060:Cytokine-cytokine receptor interaction	GO:0003674;GO:0004857;GO:0004866;GO:0004869;GO:0004888;GO:0005031;GO:0005035;GO:0030234;GO:0030414;GO:0038023;GO:0043027;GO:0043028;GO:0060089;GO:0061134;GO:0061135;GO:0098772;	GO:0001775;GO:0001817;GO:0001819;GO:0001932;GO:0001934;GO:0002237;GO:0002250;GO:0002252;GO:0002376;GO:0002377;GO:0002440;GO:0002443;GO:0002449;GO:0002460;GO:0002682;GO:0002684;GO:0002694;GO:0002696;GO:0002790;GO:0006810;GO:0006915;GO:0006950;GO:0006952;GO:0006954;GO:0006955;GO:0007154;GO:0007165;GO:0007166;GO:0007275;GO:0008104;GO:0008150;GO:0008219;GO:0008283;GO:0009306;GO:0009605;GO:0009607;GO:…	GO:0005575;GO:0005576;GO:0005623;GO:0005886;GO:0005887;GO:0009897;GO:0009986;GO:0016020;GO:0016021;GO:0031224;GO:0031226;GO:0044425;GO:0044459;GO:0044464;GO:0071944;GO:0098552;	CD27 antigen	CD27 molecule
CD53	1554	779.325595491732	335.388008930531	-1.21970776664236	0.000110620558652562	0.00636371744272927	Down	K06489 CD53, MOX44, TSPAN25; CD53 antigen	NA	NA	GO:0007154;GO:0007165;GO:0007166;GO:0008150;GO:0009987;GO:0010830;GO:0010831;GO:0022603;GO:0023052;GO:0045595;GO:0045597;GO:0048518;GO:0048522;GO:0050789;GO:0050793;GO:0050794;GO:0050896;GO:0051094;GO:0051128;GO:0051130;GO:0051147;GO:0051149;GO:0051153;GO:0051155;GO:0051716;GO:0060142;GO:0060143;GO:0065007;GO:1901739;GO:1901741;GO:0014902;GO:0030154;GO:0032502;GO:0042692;GO:0048856;GO:0048869;GO:…	GO:0005575;GO:0005623;GO:0005886;GO:0005887;GO:0005911;GO:0016020;GO:0016021;GO:0030054;GO:0031224;GO:0031226;GO:0044425;GO:0044459;GO:0044464;GO:0071944;	Leukocyte surface antigen CD53	CD53 molecule
CERS4	2503	604.727070343769	1416.93744103044	1.22892806459461	3.06151648253384e-05	0.00238709729375748	Up	K24621 CERS2_4, LASS2_4; very-long-chain ceramide synthase [EC:2.3.1.297]	ko00600:Sphingolipid metabolism|ko04071:Sphingolipid signaling pathway	GO:0003674;GO:0003824;GO:0016410;GO:0016740;GO:0016746;GO:0016747;GO:0050291;	GO:0006355;GO:0006357;GO:0006629;GO:0006638;GO:0006639;GO:0006641;GO:0006643;GO:0006665;GO:0006672;GO:0006807;GO:0006950;GO:0006984;GO:0006991;GO:0007154;GO:0007165;GO:0007568;GO:0008150;GO:0008152;GO:0008610;GO:0009058;GO:0009889;GO:0009891;GO:0009892;GO:0009893;GO:0009894;GO:0009895;GO:0009987;GO:0010468;GO:0010556;GO:0010557;GO:0010604;GO:0010628;GO:0019216;GO:0019219;GO:0019222;GO:0023052;GO:…	GO:0005575;GO:0005622;GO:0005623;GO:0005634;GO:0005635;GO:0005637;GO:0005737;GO:0005783;GO:0005789;GO:0012505;GO:0016020;GO:0016021;GO:0019866;GO:0030424;GO:0031090;GO:0031224;GO:0031965;GO:0031967;GO:0031975;GO:0031984;GO:0042175;GO:0042995;GO:0043005;GO:0043226;GO:0043227;GO:0043229;GO:0043231;GO:0044422;GO:0044424;GO:0044425;GO:0044428;GO:0044432;GO:0044444;GO:0044446;GO:0044464;GO:0097458;GO:…	ceramide synthase 4	ceramide synthase 4
CES4A	2404	925.390443486652	3082.93783694473	1.73630020692931	2.59775723329004e-08	6.71466866232189e-06	Up	NA	NA	GO:0003674;GO:0003824;GO:0016787;GO:0016788;GO:0052689;	NA	NA	Carboxylesterase family	carboxylesterase 4A
CFP	1525	320.659410888188	97.9772988355633	-1.72220877893109	1.07734969210354e-06	0.000144173839292919	Down	K15412 CFP; complement factor properdin	ko05168:Herpes simplex virus 1 infection	GO:0003674;GO:0003824;GO:0004175;GO:0004252;GO:0008233;GO:0008236;GO:0016787;GO:0017171;GO:0070011;GO:0140096;	GO:0001775;GO:0002252;GO:0002253;GO:0002263;GO:0002274;GO:0002275;GO:0002283;GO:0002366;GO:0002376;GO:0002443;GO:0002444;GO:0002446;GO:0002673;GO:0002682;GO:0002684;GO:0002697;GO:0002920;GO:0006508;GO:0006807;GO:0006810;GO:0006887;GO:0006950;GO:0006952;GO:0006955;GO:0006956;GO:0006957;GO:0006959;GO:0008150;GO:0008152;GO:0009605;GO:0009607;GO:0009617;GO:0009987;GO:0010468;GO:0016192;GO:0019222;GO:…	GO:0005575;GO:0005576;GO:0005615;GO:0005622;GO:0005623;GO:0005737;GO:0005783;GO:0005788;GO:0012505;GO:0030141;GO:0031410;GO:0031974;GO:0031982;GO:0031983;GO:0034774;GO:0035580;GO:0042581;GO:0043226;GO:0043227;GO:0043229;GO:0043231;GO:0043233;GO:0044421;GO:0044422;GO:0044424;GO:0044432;GO:0044433;GO:0044444;GO:0044446;GO:0044464;GO:0060205;GO:0070013;GO:0070820;GO:0097708;GO:0099503;GO:1904724;	Complement factor properdin	complement factor properdin
CIDEA	1175	209.029098415519	692.489370542733	1.7274835309478	1.0577158925086e-05	0.00100798187756286	Up	K25893 CIDEA; cell death activator CIDE-A	ko04152:AMPK signaling pathway	GO:0003674;GO:0005488;GO:0005515;GO:0042802;GO:0042803;GO:0046983;	GO:0001659;GO:0001817;GO:0001818;GO:0002791;GO:0002792;GO:0006629;GO:0006996;GO:0008150;GO:0008152;GO:0008219;GO:0009892;GO:0009894;GO:0009895;GO:0009966;GO:0009968;GO:0009987;GO:0010033;GO:0010646;GO:0010648;GO:0010876;GO:0010883;GO:0010884;GO:0010889;GO:0010890;GO:0010941;GO:0014070;GO:0016043;GO:0017015;GO:0019216;GO:0019219;GO:0019222;GO:0019915;GO:0023051;GO:0023057;GO:0030512;GO:0031323;GO:…	GO:0005575;GO:0005622;GO:0005623;GO:0005634;GO:0005737;GO:0005739;GO:0005740;GO:0005811;GO:0005829;GO:0031967;GO:0031975;GO:0043226;GO:0043227;GO:0043228;GO:0043229;GO:0043231;GO:0043232;GO:0044422;GO:0044424;GO:0044429;GO:0044444;GO:0044446;GO:0044464;	Cell death-inducing DFFA-like effector a	cell death inducing DFFA like effector a
CLEC4A	1482	329.869260589782	138.411282721677	-1.26048288399566	0.000191542432567025	0.00971562946265374	Down	K10057 CLEC4A, CD367; C-type lectin domain family 4 member A	NA	GO:0003674;GO:0004888;GO:0005488;GO:0005509;GO:0005537;GO:0030246;GO:0036094;GO:0038023;GO:0043167;GO:0043169;GO:0046872;GO:0048029;GO:0060089;	GO:0001775;GO:0001817;GO:0001818;GO:0002218;GO:0002220;GO:0002223;GO:0002253;GO:0002376;GO:0002429;GO:0002468;GO:0002470;GO:0002474;GO:0002478;GO:0002682;GO:0002684;GO:0002757;GO:0002758;GO:0002764;GO:0002768;GO:0007154;GO:0007155;GO:0007165;GO:0007166;GO:0008150;GO:0009987;GO:0019882;GO:0019884;GO:0022610;GO:0023052;GO:0031347;GO:0031349;GO:0032680;GO:0032720;GO:0036037;GO:0042110;GO:0042590;GO:…	GO:0005575;GO:0005623;GO:0005886;GO:0005887;GO:0016020;GO:0016021;GO:0031224;GO:0031226;GO:0044425;GO:0044459;GO:0044464;GO:0071944;	C-type lectin domain family 4, member A	C-type lectin domain family 4 member A
CLEC4E	1008	26.9159747709925	6.32482578582263	-2.10482993654418	0.00130491611643449	0.0398421718462822	Down	K10059 CLEC4E, MINCLE; C-type lectin domain family 4 member E	ko04625:C-type lectin receptor signaling pathway|ko05152:Tuberculosis	GO:0003674;GO:0005488;GO:0030246;GO:0038023;GO:0060089;	GO:0001775;GO:0001817;GO:0001819;GO:0002218;GO:0002220;GO:0002223;GO:0002252;GO:0002253;GO:0002263;GO:0002285;GO:0002286;GO:0002292;GO:0002366;GO:0002376;GO:0002429;GO:0002520;GO:0002521;GO:0002682;GO:0002684;GO:0002757;GO:0002758;GO:0002764;GO:0002768;GO:0002791;GO:0002793;GO:0006950;GO:0006952;GO:0006955;GO:0007154;GO:0007165;GO:0007166;GO:0007275;GO:0008150;GO:0009605;GO:0009607;GO:0009617;GO:…	GO:0005575;GO:0005623;GO:0005886;GO:0016020;GO:0044464;GO:0071944;	C-type lectin domain family 4, member	C-type lectin domain family 4 member E
CLMN	13641	4173.5898469199	1757.81861861502	-1.24699143986205	2.55860135956179e-08	6.70531236855157e-06	Down	NA	NA	NA	GO:0007275;GO:0007399;GO:0008150;GO:0008285;GO:0009987;GO:0016043;GO:0022008;GO:0030030;GO:0030154;GO:0030182;GO:0031175;GO:0032501;GO:0032502;GO:0042127;GO:0048468;GO:0048519;GO:0048523;GO:0048666;GO:0048699;GO:0048731;GO:0048856;GO:0048869;GO:0050789;GO:0050794;GO:0065007;GO:0071840;GO:0120036;GO:0008283;	GO:0005575;GO:0005622;GO:0005623;GO:0005737;GO:0016020;GO:0044424;GO:0044464;	Calmin (calponin-like, transmembrane)	calmin
CLSTN2	14621	92.9374727632789	223.569560435981	1.26911566643401	7.84124141446868e-10	3.69890960624024e-07	Up	K22660 CLSTN2; calsyntenin 2	NA	GO:0003674;GO:0005102;GO:0005158;GO:0005488;GO:0005509;GO:0005515;GO:0043167;GO:0043169;GO:0044877;GO:0046872;	GO:0003008;GO:0007154;GO:0007155;GO:0007267;GO:0007268;GO:0007610;GO:0007611;GO:0007612;GO:0007635;GO:0008104;GO:0008150;GO:0008306;GO:0008355;GO:0009987;GO:0010646;GO:0010647;GO:0016339;GO:0022610;GO:0023051;GO:0023052;GO:0023056;GO:0032501;GO:0033036;GO:0034613;GO:0042048;GO:0042221;GO:0044087;GO:0044089;GO:0044331;GO:0048518;GO:0048522;GO:0050789;GO:0050793;GO:0050794;GO:0050803;GO:0050804;GO:…	GO:0000139;GO:0005575;GO:0005576;GO:0005615;GO:0005622;GO:0005623;GO:0005737;GO:0005783;GO:0005789;GO:0005794;GO:0005886;GO:0005887;GO:0009986;GO:0012505;GO:0014069;GO:0016020;GO:0016021;GO:0030424;GO:0031090;GO:0031224;GO:0031226;GO:0031984;GO:0032279;GO:0032809;GO:0036477;GO:0042175;GO:0042995;GO:0043005;GO:0043025;GO:0043226;GO:0043227;GO:0043229;GO:0043231;GO:0044297;GO:0044298;GO:0044421;GO:…	Cadherin repeats.	calsyntenin 2
CLSTN3	3862	269.06860020758	635.997817332933	1.24238938121799	1.07225241902623e-06	0.000144173839292919	Up	K22661 CLSTN3; calsyntenin 3	NA	NA	GO:0001558;GO:0007154;GO:0007267;GO:0007268;GO:0007275;GO:0007399;GO:0007416;GO:0008150;GO:0009987;GO:0010646;GO:0010647;GO:0016043;GO:0022607;GO:0023051;GO:0023052;GO:0023056;GO:0032501;GO:0032502;GO:0032879;GO:0032880;GO:0035249;GO:0040008;GO:0044085;GO:0044087;GO:0044089;GO:0048518;GO:0048522;GO:0048731;GO:0048856;GO:0050789;GO:0050793;GO:0050794;GO:0050803;GO:0050804;GO:0050806;GO:0050807;GO:…	GO:0000139;GO:0005575;GO:0005622;GO:0005623;GO:0005737;GO:0005783;GO:0005789;GO:0005794;GO:0005886;GO:0009986;GO:0012505;GO:0014069;GO:0016020;GO:0031090;GO:0031984;GO:0032279;GO:0032991;GO:0042175;GO:0043226;GO:0043227;GO:0043229;GO:0043231;GO:0044422;GO:0044424;GO:0044425;GO:0044431;GO:0044432;GO:0044444;GO:0044446;GO:0044456;GO:0044459;GO:0044464;GO:0045202;GO:0045211;GO:0071944;GO:0097060;GO:…	Cadherin repeats.	calsyntenin 3
COL22A1	6349	16.8068124996841	51.5671730880783	1.61364448764508	0.000557365726055795	0.0218647274115318	Up	K16630 COL22A; collagen type XXII alpha	ko04974:Protein digestion and absorption	NA	NA	GO:0005575;GO:0005576;GO:0005622;GO:0005623;GO:0005737;GO:0005783;GO:0005788;GO:0012505;GO:0031974;GO:0043226;GO:0043227;GO:0043229;GO:0043231;GO:0043233;GO:0044422;GO:0044424;GO:0044432;GO:0044444;GO:0044446;GO:0044464;GO:0070013;	Collagen alpha-1(XXII)	collagen type XXII alpha 1 chain
COL6A6	8809	324.679084570262	102.896580540181	-1.66435170751404	6.05723448096732e-05	0.0041043056472042	Down	K06238 COL6A; collagen type VI alpha	ko04151:PI3K-Akt signaling pathway|ko04510:Focal adhesion|ko04512:ECM-receptor interaction|ko04974:Protein digestion and absorption|ko05165:Human papillomavirus infection	NA	NA	GO:0005575;GO:0005576;GO:0031012;GO:0044421;	collagen	collagen type VI alpha 6 chain
CPA3	1663	46.2010907006884	3.40005991985648	-3.82682951120906	0.000544093015844567	0.0215230421718473	Down	K08780 CPA3; carboxypeptidase A3 [EC:3.4.17.1]	ko04614:Renin-angiotensin system|ko04972:Pancreatic secretion|ko04974:Protein digestion and absorption	GO:0003674;GO:0003824;GO:0004180;GO:0004181;GO:0008233;GO:0008235;GO:0008237;GO:0008238;GO:0016787;GO:0070011;GO:0140096;	GO:0001990;GO:0001991;GO:0002002;GO:0002003;GO:0003008;GO:0003013;GO:0003044;GO:0003073;GO:0003081;GO:0006508;GO:0006518;GO:0006807;GO:0008015;GO:0008150;GO:0008152;GO:0008217;GO:0009987;GO:0010467;GO:0010817;GO:0016485;GO:0016486;GO:0019538;GO:0032501;GO:0034641;GO:0042445;GO:0043170;GO:0043603;GO:0044237;GO:0044238;GO:0050886;GO:0051604;GO:0065007;GO:0065008;GO:0071704;GO:1901564;	GO:0005575;GO:0005576;GO:0005615;GO:0005622;GO:0005623;GO:0005737;GO:0012505;GO:0030133;GO:0030141;GO:0031012;GO:0031410;GO:0031982;GO:0043226;GO:0043227;GO:0043229;GO:0044421;GO:0044424;GO:0044444;GO:0044464;GO:0060102;GO:0062023;GO:0097708;GO:0099503;	Carboxypeptidase	carboxypeptidase A3
CPM	25464	1808.05843215554	886.077070284719	-1.02676339618641	7.67716293063212e-05	0.00493456893053361	Down	K01296 CPM; carboxypeptidase M [EC:3.4.17.12]	NA	GO:0003674;GO:0003824;GO:0004180;GO:0004181;GO:0004185;GO:0008233;GO:0008235;GO:0008236;GO:0008237;GO:0008238;GO:0016787;GO:0017171;GO:0070008;GO:0070011;GO:0140096;	GO:0006508;GO:0006518;GO:0006807;GO:0008150;GO:0008152;GO:0009653;GO:0009987;GO:0010467;GO:0016485;GO:0019538;GO:0032502;GO:0034641;GO:0043170;GO:0043603;GO:0044237;GO:0044238;GO:0048856;GO:0051604;GO:0071704;GO:1901564;	GO:0005575;GO:0005576;GO:0005615;GO:0005623;GO:0005886;GO:0009986;GO:0016020;GO:0044421;GO:0044464;GO:0071944;	Carboxypeptidase M	carboxypeptidase M
CPT1A	7680	2646.67427179129	1199.90134311363	-1.13932163272345	7.81218862262342e-19	4.91360623734271e-15	Down	K08765 CPT1A; carnitine O-palmitoyltransferase 1, liver isoform [EC:2.3.1.21]	ko00071:Fatty acid degradation|ko03320:PPAR signaling pathway|ko04152:AMPK signaling pathway|ko04714:Thermogenesis|ko04920:Adipocytokine signaling pathway|ko04922:Glucagon signaling pathway|ko04931:Insulin resistance|ko04936:Alcoholic liver disease	GO:0003674;GO:0003824;GO:0004095;GO:0005488;GO:0005515;GO:0008374;GO:0016406;GO:0016409;GO:0016416;GO:0016740;GO:0016746;GO:0016747;GO:0042802;GO:1990698;	GO:0001101;GO:0001676;GO:0002791;GO:0005975;GO:0005996;GO:0006006;GO:0006082;GO:0006575;GO:0006577;GO:0006629;GO:0006631;GO:0006635;GO:0006638;GO:0006639;GO:0006641;GO:0006807;GO:0006810;GO:0006811;GO:0006820;GO:0006839;GO:0006853;GO:0006869;GO:0006950;GO:0006979;GO:0007610;GO:0007623;GO:0007631;GO:0008150;GO:0008152;GO:0009056;GO:0009062;GO:0009437;GO:0009605;GO:0009636;GO:0009888;GO:0009893;GO:…	GO:0005575;GO:0005622;GO:0005623;GO:0005737;GO:0005739;GO:0005740;GO:0005741;GO:0016020;GO:0016021;GO:0019867;GO:0031090;GO:0031224;GO:0031300;GO:0031301;GO:0031306;GO:0031307;GO:0031966;GO:0031967;GO:0031968;GO:0031975;GO:0032592;GO:0043226;GO:0043227;GO:0043229;GO:0043231;GO:0044422;GO:0044424;GO:0044425;GO:0044429;GO:0044444;GO:0044446;GO:0044455;GO:0044464;GO:0098573;GO:0098588;GO:0098805;	Carnitine O-palmitoyltransferase 1, liver	carnitine palmitoyltransferase 1A
CPVL	1797	115.509412391349	270.482783280368	1.22838746032413	4.23443970978227e-05	0.00310893552077361	Up	K09645 CPVL; vitellogenic carboxypeptidase-like protein [EC:3.4.16.-]	NA	GO:0003674;GO:0003824;GO:0004180;GO:0004185;GO:0008233;GO:0008236;GO:0008238;GO:0016787;GO:0017171;GO:0070008;GO:0070011;GO:0140096;	GO:0006403;GO:0006508;GO:0006807;GO:0006810;GO:0008150;GO:0008152;GO:0009056;GO:0009057;GO:0009987;GO:0015931;GO:0019538;GO:0030163;GO:0033036;GO:0033227;GO:0043170;GO:0044237;GO:0044238;GO:0044248;GO:0044257;GO:0044260;GO:0044265;GO:0044267;GO:0050657;GO:0050658;GO:0051179;GO:0051234;GO:0051236;GO:0051603;GO:0071702;GO:0071704;GO:0071705;GO:1901564;GO:1901565;GO:1901575;	NA	Carboxypeptidase	carboxypeptidase vitellogenic like
CRAT	4560	4937.08906513733	10793.6013797092	1.128474718272	4.74848555397259e-05	0.00340681269649843	Up	K00624 E2.3.1.7; carnitine O-acetyltransferase [EC:2.3.1.7]	ko04146:Peroxisome	GO:0003674;GO:0003824;GO:0004092;GO:0005102;GO:0005488;GO:0005515;GO:0008374;GO:0016406;GO:0016407;GO:0016413;GO:0016740;GO:0016746;GO:0016747;	GO:0006082;GO:0006575;GO:0006577;GO:0006605;GO:0006625;GO:0006629;GO:0006631;GO:0006635;GO:0006807;GO:0006810;GO:0006886;GO:0006996;GO:0007031;GO:0008104;GO:0008150;GO:0008152;GO:0009056;GO:0009062;GO:0009437;GO:0009987;GO:0015031;GO:0015833;GO:0016042;GO:0016043;GO:0016054;GO:0019254;GO:0019395;GO:0019752;GO:0030258;GO:0032787;GO:0033036;GO:0033365;GO:0033540;GO:0034440;GO:0034613;GO:0034641;GO:…	GO:0005575;GO:0005622;GO:0005623;GO:0005737;GO:0005739;GO:0005740;GO:0005743;GO:0005777;GO:0005782;GO:0005783;GO:0005829;GO:0012505;GO:0016020;GO:0019866;GO:0031090;GO:0031907;GO:0031966;GO:0031967;GO:0031974;GO:0031975;GO:0042579;GO:0043226;GO:0043227;GO:0043229;GO:0043231;GO:0043233;GO:0044422;GO:0044424;GO:0044429;GO:0044438;GO:0044439;GO:0044444;GO:0044446;GO:0044464;GO:0070013;	carnitine O-acetyltransferase	carnitine O-acetyltransferase
CRISP3	2552	13.2292692274586	124.716009604665	3.24153789748388	5.39719417975544e-11	4.47105368870246e-08	Up	K19919 CRISP1_2_3; cysteine-rich secretory protein 1/2/3	NA	NA	GO:0006935;GO:0008150;GO:0009605;GO:0040011;GO:0042221;GO:0042330;GO:0050896;	NA	secretory protein 3	cysteine-rich secretory protein 3
CRNN	4642	1336.39173804891	596.728550666046	-1.16306086131543	0.000190293858241209	0.00970447246257666	Down	K23850 CRNN; cornulin	NA	GO:0003674;GO:0005488;GO:0005509;GO:0043167;GO:0043169;GO:0046872;	GO:0006950;GO:0007155;GO:0008150;GO:0009266;GO:0009408;GO:0009628;GO:0022610;GO:0050896;GO:0098609;	GO:0005575;GO:0005622;GO:0005623;GO:0005737;GO:0016020;GO:0044424;GO:0044464;	cornulin	cornulin
CRYM	3097	155.302256145298	495.977749494697	1.67868616815146	6.15610983105478e-09	2.0027523517616e-06	Up	K18258 CRYM; thiomorpholine-carboxylate dehydrogenase [EC:1.5.1.25]	NA	GO:0000166;GO:0003674;GO:0003712;GO:0003714;GO:0003824;GO:0005488;GO:0005515;GO:0016491;GO:0016638;GO:0016639;GO:0016645;GO:0016646;GO:0036094;GO:0042562;GO:0042802;GO:0042803;GO:0046983;GO:0047127;GO:0048037;GO:0050661;GO:0050662;GO:0070324;GO:0097159;GO:0140110;GO:1901265;GO:1901363;	GO:0000122;GO:0003008;GO:0006082;GO:0006355;GO:0006357;GO:0006520;GO:0006553;GO:0006554;GO:0006575;GO:0006725;GO:0006807;GO:0006810;GO:0006839;GO:0007584;GO:0007600;GO:0007605;GO:0008150;GO:0008152;GO:0009056;GO:0009063;GO:0009066;GO:0009068;GO:0009605;GO:0009719;GO:0009725;GO:0009889;GO:0009890;GO:0009892;GO:0009914;GO:0009987;GO:0009991;GO:0010033;GO:0010468;GO:0010556;GO:0010558;GO:0010605;GO:…	GO:0005575;GO:0005622;GO:0005623;GO:0005634;GO:0005737;GO:0005739;GO:0005777;GO:0005782;GO:0005829;GO:0031907;GO:0031974;GO:0042579;GO:0043226;GO:0043227;GO:0043229;GO:0043231;GO:0043233;GO:0044422;GO:0044424;GO:0044438;GO:0044439;GO:0044444;GO:0044446;GO:0044464;GO:0070013;	Ketimine reductase	crystallin mu
CSF1R	3798	1919.7107031957	834.229698220792	-1.20413819558383	0.000121386176908261	0.00681677313119637	Down	K05090 CSF1R, FMS, CD115; macrophage colony-stimulating factor 1 receptor [EC:2.7.10.1]	ko04010:MAPK signaling pathway|ko04014:Ras signaling pathway|ko04015:Rap1 signaling pathway|ko04060:Cytokine-cytokine receptor interaction|ko04061:Viral protein interaction with cytokine and cytokine receptor|ko04151:PI3K-Akt signaling pathway|ko04380:Osteoclast differentiation|ko04640:Hematopoietic cell lineage|ko05200:Pathways in cancer|ko05202:Transcriptional misregulation in cancer|ko05221:Ac…	GO:0003674;GO:0003824;GO:0004672;GO:0004713;GO:0004714;GO:0004888;GO:0005011;GO:0005488;GO:0005515;GO:0016301;GO:0016740;GO:0016772;GO:0016773;GO:0019199;GO:0019899;GO:0019902;GO:0019903;GO:0019955;GO:0038023;GO:0042802;GO:0042803;GO:0046983;GO:0060089;GO:0140096;	GO:0000902;GO:0000904;GO:0001501;GO:0001667;GO:0001817;GO:0001819;GO:0001932;GO:0001934;GO:0002009;GO:0002251;GO:0002376;GO:0002383;GO:0002520;GO:0002521;GO:0002573;GO:0002682;GO:0002684;GO:0002685;GO:0002687;GO:0002688;GO:0002690;GO:0002761;GO:0002763;GO:0002791;GO:0002793;GO:0006464;GO:0006468;GO:0006629;GO:0006644;GO:0006650;GO:0006793;GO:0006796;GO:0006807;GO:0006928;GO:0006935;GO:0006950;GO:…	GO:0005575;GO:0005622;GO:0005623;GO:0005634;GO:0005654;GO:0005886;GO:0005887;GO:0009986;GO:0016020;GO:0016021;GO:0031224;GO:0031226;GO:0031974;GO:0031981;GO:0032991;GO:0043226;GO:0043227;GO:0043229;GO:0043231;GO:0043233;GO:0044422;GO:0044424;GO:0044425;GO:0044428;GO:0044446;GO:0044459;GO:0044464;GO:0070013;GO:0071944;GO:1990682;	factor 1 receptor	colony stimulating factor 1 receptor
CSF3R	2981	283.970452604114	13.0171248300616	-4.42795562145389	2.38933861959889e-10	1.45433646494231e-07	Down	K05061 CSF3R, CD114; granulocyte colony-stimulating factor receptor	ko04060:Cytokine-cytokine receptor interaction|ko04151:PI3K-Akt signaling pathway|ko04630:JAK-STAT signaling pathway|ko04640:Hematopoietic cell lineage|ko05200:Pathways in cancer	GO:0003674;GO:0005488;GO:0005515;GO:0019955;GO:0038023;GO:0051916;GO:0060089;	GO:0002376;GO:0002682;GO:0006928;GO:0006935;GO:0006950;GO:0006952;GO:0007154;GO:0007165;GO:0007166;GO:0008150;GO:0009605;GO:0009987;GO:0010033;GO:0016477;GO:0019221;GO:0023052;GO:0030593;GO:0030595;GO:0034097;GO:0040011;GO:0042221;GO:0042330;GO:0045595;GO:0045637;GO:0048870;GO:0050789;GO:0050793;GO:0050794;GO:0050896;GO:0050900;GO:0051179;GO:0051239;GO:0051674;GO:0051716;GO:0060326;GO:0065007;GO:…	GO:0005575;GO:0005623;GO:0005886;GO:0005887;GO:0016020;GO:0016021;GO:0031224;GO:0031226;GO:0044425;GO:0044459;GO:0044464;GO:0071944;	Colony stimulating factor 3 receptor	colony stimulating factor 3 receptor
CSN2	1088	43.4164297451736	0.639035972345139	-6.17447457572207	0.000109760291056172	0.00636150824068224	Down	K17107 CSN2; beta-casein	ko04917:Prolactin signaling pathway	GO:0003674;GO:0004857;GO:0004866;GO:0004869;GO:0005488;GO:0005509;GO:0005515;GO:0008200;GO:0015459;GO:0016247;GO:0016248;GO:0019870;GO:0030234;GO:0030414;GO:0042802;GO:0042803;GO:0043167;GO:0043169;GO:0046872;GO:0046983;GO:0061134;GO:0061135;GO:0098772;GO:0099106;	GO:0001932;GO:0001933;GO:0001959;GO:0001960;GO:0006810;GO:0006811;GO:0006812;GO:0006816;GO:0006950;GO:0007275;GO:0007589;GO:0007595;GO:0008150;GO:0009266;GO:0009408;GO:0009628;GO:0009719;GO:0009725;GO:0009892;GO:0009966;GO:0009968;GO:0010033;GO:0010466;GO:0010563;GO:0010605;GO:0010646;GO:0010648;GO:0010803;GO:0010804;GO:0010951;GO:0014070;GO:0019220;GO:0019222;GO:0023051;GO:0023057;GO:0030001;GO:…	GO:0005575;GO:0005576;GO:0005615;GO:0005622;GO:0005623;GO:0005737;GO:0005794;GO:0005796;GO:0012505;GO:0031974;GO:0043226;GO:0043227;GO:0043229;GO:0043231;GO:0043233;GO:0044421;GO:0044422;GO:0044424;GO:0044431;GO:0044444;GO:0044446;GO:0044464;GO:0070013;	Important role in determination of the surface properties of the casein micelles	casein beta
CTSH	1412	7262.99696422889	3468.30722033107	-1.06606588833315	3.08979030922212e-10	1.82191416702226e-07	Down	K01366 CTSH; cathepsin H [EC:3.4.22.16]	ko04142:Lysosome|ko04210:Apoptosis	GO:0003674;GO:0003824;GO:0004175;GO:0004177;GO:0004197;GO:0004252;GO:0004888;GO:0005488;GO:0005515;GO:0008047;GO:0008233;GO:0008234;GO:0008236;GO:0008238;GO:0008656;GO:0016504;GO:0016505;GO:0016787;GO:0017171;GO:0030108;GO:0030234;GO:0030984;GO:0032393;GO:0032397;GO:0038023;GO:0042562;GO:0043028;GO:0043621;GO:0044877;GO:0060089;GO:0061134;GO:0070011;GO:0070324;GO:0098772;GO:0140096;	GO:0000003;GO:0000165;GO:0001101;GO:0001655;GO:0001656;GO:0001763;GO:0001775;GO:0001822;GO:0001894;GO:0001906;GO:0001909;GO:0001913;GO:0002009;GO:0002250;GO:0002252;GO:0002263;GO:0002274;GO:0002275;GO:0002283;GO:0002366;GO:0002376;GO:0002443;GO:0002444;GO:0002446;GO:0002449;GO:0002456;GO:0002460;GO:0002682;GO:0002764;GO:0006464;GO:0006468;GO:0006508;GO:0006518;GO:0006793;GO:0006796;GO:0006807;GO:…	GO:0000323;GO:0001520;GO:0001669;GO:0005575;GO:0005576;GO:0005615;GO:0005622;GO:0005623;GO:0005737;GO:0005764;GO:0005768;GO:0005770;GO:0005771;GO:0005773;GO:0005829;GO:0005856;GO:0005929;GO:0005930;GO:0012505;GO:0030141;GO:0031410;GO:0031514;GO:0031904;GO:0031906;GO:0031974;GO:0031982;GO:0031983;GO:0032838;GO:0032991;GO:0034774;GO:0035770;GO:0036126;GO:0036464;GO:0042599;GO:0042995;GO:0043226;GO:…	cathepsin H	cathepsin H
CTSS	1916	3458.15955381164	1665.76591638829	-1.05477142063473	6.15406502612899e-05	0.004147180463501	Down	K01368 CTSS; cathepsin S [EC:3.4.22.27]	ko04142:Lysosome|ko04145:Phagosome|ko04210:Apoptosis|ko04612:Antigen processing and presentation|ko05152:Tuberculosis	GO:0001968;GO:0003674;GO:0003824;GO:0004175;GO:0004197;GO:0004252;GO:0005488;GO:0005515;GO:0005518;GO:0008233;GO:0008234;GO:0008236;GO:0016787;GO:0017171;GO:0043236;GO:0043394;GO:0044877;GO:0050840;GO:0070011;GO:0097367;GO:0140096;	GO:0001775;GO:0001894;GO:0002218;GO:0002221;GO:0002224;GO:0002250;GO:0002252;GO:0002253;GO:0002263;GO:0002274;GO:0002275;GO:0002283;GO:0002366;GO:0002376;GO:0002443;GO:0002444;GO:0002446;GO:0002478;GO:0002495;GO:0002504;GO:0002682;GO:0002684;GO:0002757;GO:0002758;GO:0002764;GO:0006508;GO:0006807;GO:0006810;GO:0006887;GO:0006955;GO:0007154;GO:0007165;GO:0008150;GO:0008152;GO:0009056;GO:0009057;GO:…	GO:0000323;GO:0005575;GO:0005576;GO:0005615;GO:0005622;GO:0005623;GO:0005737;GO:0005764;GO:0005768;GO:0005769;GO:0005773;GO:0005775;GO:0009986;GO:0012505;GO:0016020;GO:0030141;GO:0031410;GO:0031904;GO:0031905;GO:0031974;GO:0031982;GO:0036019;GO:0036021;GO:0043202;GO:0043226;GO:0043227;GO:0043229;GO:0043231;GO:0043233;GO:0044421;GO:0044422;GO:0044424;GO:0044433;GO:0044437;GO:0044440;GO:0044444;GO:…	cathepsin S	cathepsin S
CYBB	4208	960.587852602819	345.238980836496	-1.4796448499819	3.41651331559464e-05	0.00256837409370339	Down	K21421 NOX2, GP91, CYBB; NADPH oxidase 2 [EC:1.-.-.-]	ko04066:HIF-1 signaling pathway|ko04145:Phagosome|ko04216:Ferroptosis|ko04217:Necroptosis|ko04613:Neutrophil extracellular trap formation|ko04621:NOD-like receptor signaling pathway|ko04670:Leukocyte transendothelial migration|ko04933:AGE-RAGE signaling pathway in diabetic complications|ko05010:Alzheimer disease|ko05020:Prion disease|ko05022:Pathways of neurodegeneration - multiple diseases|ko051…	GO:0000166;GO:0003674;GO:0003824;GO:0005488;GO:0005515;GO:0016175;GO:0016491;GO:0016651;GO:0020037;GO:0036094;GO:0043167;GO:0043168;GO:0046906;GO:0046982;GO:0046983;GO:0048037;GO:0050660;GO:0050662;GO:0050664;GO:0097159;GO:1901265;GO:1901363;	GO:0001666;GO:0001775;GO:0001817;GO:0001819;GO:0002252;GO:0002263;GO:0002274;GO:0002275;GO:0002283;GO:0002366;GO:0002376;GO:0002443;GO:0002444;GO:0002446;GO:0006801;GO:0006810;GO:0006887;GO:0006950;GO:0006952;GO:0006954;GO:0006955;GO:0006979;GO:0007154;GO:0007165;GO:0007166;GO:0007167;GO:0007169;GO:0008150;GO:0008152;GO:0009058;GO:0009628;GO:0009889;GO:0009891;GO:0009893;GO:0009987;GO:0010556;GO:…	GO:0000323;GO:0005575;GO:0005622;GO:0005623;GO:0005634;GO:0005635;GO:0005737;GO:0005764;GO:0005773;GO:0005783;GO:0005789;GO:0005791;GO:0005794;GO:0005886;GO:0005887;GO:0012505;GO:0012506;GO:0016020;GO:0016021;GO:0030139;GO:0030141;GO:0030425;GO:0030659;GO:0030666;GO:0030667;GO:0030670;GO:0031090;GO:0031224;GO:0031226;GO:0031410;GO:0031967;GO:0031975;GO:0031982;GO:0031984;GO:0032991;GO:0035579;GO:…	Cytochrome b-245 heavy chain-like	cytochrome b-245, beta polypeptide
DAB1	29804	87.516531613703	217.795379049837	1.32094580953851	4.56212830971826e-05	0.00329060109031116	Up	K20054 DAB1; disabled homolog 1	ko05017:Spinocerebellar ataxia	GO:0003674;GO:0005488;GO:0005515;GO:0005543;GO:0008289;GO:0019904;GO:0042169;GO:0043167;GO:0043168;GO:0043548;	GO:0000902;GO:0000904;GO:0001764;GO:0001932;GO:0001934;GO:0006928;GO:0006935;GO:0007154;GO:0007155;GO:0007162;GO:0007165;GO:0007264;GO:0007275;GO:0007399;GO:0007409;GO:0007411;GO:0007417;GO:0007420;GO:0007494;GO:0007610;GO:0007626;GO:0007628;GO:0008150;GO:0008344;GO:0008347;GO:0009605;GO:0009653;GO:0009893;GO:0009966;GO:0009968;GO:0009987;GO:0010562;GO:0010604;GO:0010646;GO:0010648;GO:0010720;GO:…	GO:0005575;GO:0005622;GO:0005623;GO:0005737;GO:0005829;GO:0005903;GO:0014069;GO:0016020;GO:0032279;GO:0036477;GO:0042995;GO:0043005;GO:0043025;GO:0043226;GO:0043227;GO:0043229;GO:0043231;GO:0044297;GO:0044424;GO:0044444;GO:0044456;GO:0044464;GO:0045177;GO:0045202;GO:0097458;GO:0098794;GO:0098862;GO:0098984;GO:0099572;GO:0120025;	Dab, reelin signal transducer, homolog 1 (Drosophila)	DAB adaptor protein 1
DGAT2L6	2074	39.7485842839832	153.830339219729	1.95466625418714	0.000206132700884964	0.0102355735078905	Up	K11172 DGAT2L6; diacylglycerol O-acyltransferase 2-like protein 6 [EC:2.3.1.-]	NA	GO:0003674;GO:0003824;GO:0004144;GO:0008374;GO:0016411;GO:0016740;GO:0016746;GO:0016747;	GO:0006629;GO:0006638;GO:0006639;GO:0008150;GO:0008152;GO:0009987;GO:0036155;GO:0044237;GO:0044238;GO:0044255;GO:0046486;GO:0071704;	GO:0005575;GO:0005622;GO:0005623;GO:0005737;GO:0005783;GO:0005789;GO:0012505;GO:0016020;GO:0031984;GO:0042175;GO:0043226;GO:0043227;GO:0043229;GO:0043231;GO:0044422;GO:0044424;GO:0044425;GO:0044432;GO:0044444;GO:0044446;GO:0044464;GO:0098827;	diacylglycerol O-acyltransferase	diacylglycerol O-acyltransferase 2 like 6
DIO1	5282	250.150079314463	813.464902077174	1.70044001642566	5.73734658558226e-05	0.00394404453159	Up	K01562 DIO1; type I thyroxine 5'-deiodinase [EC:1.21.99.4]	ko04919:Thyroid hormone signaling pathway	GO:0003674;GO:0003824;GO:0004800;GO:0005488;GO:0008430;GO:0016491;	GO:0006575;GO:0006590;GO:0006725;GO:0006807;GO:0008150;GO:0008152;GO:0009987;GO:0010817;GO:0018958;GO:0042403;GO:0042445;GO:0044237;GO:0055114;GO:0065007;GO:0065008;GO:0071704;GO:1901360;GO:1901564;GO:1901615;	GO:0005575;GO:0005623;GO:0005886;GO:0016020;GO:0044464;GO:0071944;	deiodinase	iodothyronine deiodinase 1
DOCK2	6075	295.445409962234	131.133821835831	-1.17914051502874	1.46361904605989e-05	0.00130268998962755	Down	K12367 DOCK2; dedicator of cytokinesis protein 2	ko04062:Chemokine signaling pathway	GO:0003674;GO:0005085;GO:0005088;GO:0005089;GO:0005096;GO:0005102;GO:0005488;GO:0005515;GO:0008047;GO:0017016;GO:0017048;GO:0017124;GO:0019899;GO:0019904;GO:0030234;GO:0030676;GO:0030695;GO:0031267;GO:0042608;GO:0044877;GO:0048365;GO:0051020;GO:0060589;GO:0098772;	GO:0000003;GO:0000132;GO:0000226;GO:0000278;GO:0000768;GO:0000902;GO:0001655;GO:0001667;GO:0001700;GO:0001766;GO:0001767;GO:0001768;GO:0001771;GO:0001773;GO:0001775;GO:0002009;GO:0002064;GO:0002065;GO:0002066;GO:0002164;GO:0002252;GO:0002263;GO:0002274;GO:0002275;GO:0002277;GO:0002283;GO:0002366;GO:0002376;GO:0002443;GO:0002444;GO:0002446;GO:0002520;GO:0002521;GO:0003002;GO:0003006;GO:0006810;GO:…	GO:0001726;GO:0005575;GO:0005576;GO:0005622;GO:0005623;GO:0005737;GO:0005829;GO:0005886;GO:0012505;GO:0016020;GO:0019897;GO:0019898;GO:0030141;GO:0031252;GO:0031410;GO:0031974;GO:0031982;GO:0031983;GO:0032045;GO:0032991;GO:0034774;GO:0035580;GO:0042581;GO:0042995;GO:0043226;GO:0043227;GO:0043229;GO:0043233;GO:0044422;GO:0044424;GO:0044425;GO:0044433;GO:0044444;GO:0044446;GO:0044459;GO:0044464;GO:…	Dedicator of cytokinesis	dedicator of cytokinesis 2
DOK5	1515	215.019438837291	432.672417279079	1.010784985736	3.1572128156803e-06	0.000346357259413207	Up	K24037 DOK4_5_6, IRS5_6; docking protein 4/5/6	NA	NA	GO:0000902;GO:0000904;GO:0001932;GO:0001934;GO:0006928;GO:0006935;GO:0007154;GO:0007165;GO:0007166;GO:0007167;GO:0007169;GO:0007275;GO:0007399;GO:0007409;GO:0007411;GO:0008150;GO:0009605;GO:0009653;GO:0009893;GO:0009966;GO:0009967;GO:0009987;GO:0010562;GO:0010604;GO:0010646;GO:0010647;GO:0016043;GO:0019220;GO:0019222;GO:0022008;GO:0023051;GO:0023052;GO:0023056;GO:0030030;GO:0030154;GO:0030182;GO:…	GO:0005575;GO:0005622;GO:0005623;GO:0005737;GO:0005829;GO:0044424;GO:0044444;GO:0044464;	docking protein	docking protein 5
DSG4	3258	4560.25344686755	2084.14191439825	-1.12864518163066	2.23462809512183e-08	6.18348830705886e-06	Down	K07599 DSG4; desmoglein 4	NA	NA	NA	NA	NA	desmoglein 4
EDA2R	9670	104.58872466619	245.618260840307	1.22832163147715	3.15878841866671e-05	0.00244275322425501	Up	K05163 EDA2R, TNFRSF27, XEDAR; tumor necrosis factor receptor superfamily member 27	ko04060:Cytokine-cytokine receptor interaction|ko04064:NF-kappa B signaling pathway	GO:0003674;GO:0004888;GO:0005031;GO:0005035;GO:0038023;GO:0060089;	GO:0001932;GO:0001934;GO:0006355;GO:0006915;GO:0007154;GO:0007165;GO:0007166;GO:0007398;GO:0008150;GO:0008219;GO:0008544;GO:0009888;GO:0009889;GO:0009893;GO:0009966;GO:0009967;GO:0009987;GO:0010033;GO:0010468;GO:0010556;GO:0010562;GO:0010604;GO:0010646;GO:0010647;GO:0010668;GO:0012501;GO:0019219;GO:0019220;GO:0019221;GO:0019222;GO:0023051;GO:0023052;GO:0023056;GO:0030154;GO:0031323;GO:0031325;GO:…	GO:0005575;GO:0005623;GO:0005886;GO:0016020;GO:0016021;GO:0031224;GO:0044425;GO:0044464;GO:0071944;	Tumor necrosis factor receptor superfamily member	ectodysplasin A2 receptor
EFHB	7031	151.402363928411	26.6312854857178	-2.51882083675967	0.000161097816600546	0.00846728329090726	Down	K23929 EFHB; EF-hand domain-containing family member B	NA	NA	NA	NA	family, member B	EF-hand domain family member B
EFHC1	2220	35.601063026917	77.02618611575	1.11447410860669	0.000574566003878135	0.0223075842122974	Up	K23029 EFHC1; EF-hand domain-containing protein 1	NA	GO:0003674;GO:0005488;GO:0005515;GO:0008022;GO:0008092;GO:0015631;GO:0043014;	GO:0000226;GO:0000278;GO:0000281;GO:0000910;GO:0006873;GO:0006874;GO:0006875;GO:0006928;GO:0006996;GO:0007010;GO:0007017;GO:0007049;GO:0007051;GO:0007052;GO:0007275;GO:0007399;GO:0007417;GO:0007420;GO:0008150;GO:0009987;GO:0010941;GO:0010942;GO:0016043;GO:0016477;GO:0019725;GO:0021537;GO:0021543;GO:0021795;GO:0021885;GO:0021987;GO:0022029;GO:0022402;GO:0030003;GO:0030900;GO:0032501;GO:0032502;GO:…	GO:0000922;GO:0005575;GO:0005622;GO:0005623;GO:0005737;GO:0005813;GO:0005815;GO:0005819;GO:0005856;GO:0005929;GO:0005930;GO:0015630;GO:0032838;GO:0036477;GO:0042995;GO:0043025;GO:0043226;GO:0043228;GO:0043229;GO:0043232;GO:0044297;GO:0044422;GO:0044424;GO:0044430;GO:0044441;GO:0044444;GO:0044446;GO:0044463;GO:0044464;GO:0072686;GO:0097014;GO:0097458;GO:0099568;GO:0120025;GO:0120038;	EF-hand domain-containing protein	EF-hand domain containing 1
ELOVL3	1334	3300.33891944482	10667.8684512765	1.69260518966928	3.17422747596975e-08	7.98593309920976e-06	Up	K10248 ELOVL3; elongation of very long chain fatty acids protein 3 [EC:2.3.1.199]	ko00062:Fatty acid elongation|ko01040:Biosynthesis of unsaturated fatty acids	GO:0003674;GO:0003824;GO:0004312;GO:0009922;GO:0016740;GO:0016746;GO:0016747;	GO:0000038;GO:0001676;GO:0006082;GO:0006139;GO:0006163;GO:0006164;GO:0006629;GO:0006631;GO:0006633;GO:0006637;GO:0006643;GO:0006665;GO:0006725;GO:0006732;GO:0006753;GO:0006790;GO:0006793;GO:0006796;GO:0006807;GO:0008150;GO:0008152;GO:0008610;GO:0009058;GO:0009108;GO:0009117;GO:0009150;GO:0009152;GO:0009165;GO:0009259;GO:0009260;GO:0009987;GO:0016053;GO:0017144;GO:0018130;GO:0019367;GO:0019368;GO:…	GO:0005575;GO:0005622;GO:0005623;GO:0005737;GO:0005783;GO:0005789;GO:0012505;GO:0016020;GO:0016021;GO:0030176;GO:0031224;GO:0031227;GO:0031984;GO:0042175;GO:0043226;GO:0043227;GO:0043229;GO:0043231;GO:0044422;GO:0044424;GO:0044425;GO:0044432;GO:0044444;GO:0044446;GO:0044464;GO:0098827;	Catalyzes the first and rate-limiting reaction of the four that constitute the long-chain fatty acids elongation cycle. This endoplasmic reticulum-bound enzymatic process, allows the addition of 2 carbons to the chain of long- and very long-chain fatty acids VLCFAs per cycle. Condensing enzyme with higher activity toward C18 acyl-CoAs, especially C18 0 acyl-CoAs. May participate to the production…	ELOVL fatty acid elongase 3
ELOVL4	3602	2750.82724699825	11069.865409468	2.00875513459191	1.0525553984675e-08	3.15248695455291e-06	Up	K10249 ELOVL4; elongation of very long chain fatty acids protein 4 [EC:2.3.1.199]	ko00062:Fatty acid elongation|ko01040:Biosynthesis of unsaturated fatty acids	GO:0003674;GO:0003824;GO:0004312;GO:0004888;GO:0004930;GO:0008020;GO:0009881;GO:0009922;GO:0016740;GO:0016746;GO:0016747;GO:0038023;GO:0060089;	GO:0000038;GO:0001676;GO:0006082;GO:0006629;GO:0006631;GO:0006633;GO:0006643;GO:0006665;GO:0006807;GO:0007154;GO:0007165;GO:0007186;GO:0008150;GO:0008152;GO:0008610;GO:0009058;GO:0009314;GO:0009416;GO:0009581;GO:0009582;GO:0009583;GO:0009584;GO:0009605;GO:0009628;GO:0009987;GO:0010817;GO:0016053;GO:0019367;GO:0019368;GO:0019748;GO:0019752;GO:0023052;GO:0030148;GO:0030497;GO:0032787;GO:0034625;GO:…	GO:0005575;GO:0005622;GO:0005623;GO:0005737;GO:0005783;GO:0005789;GO:0012505;GO:0016020;GO:0016021;GO:0030176;GO:0031224;GO:0031227;GO:0031984;GO:0042175;GO:0043226;GO:0043227;GO:0043229;GO:0043231;GO:0044422;GO:0044424;GO:0044425;GO:0044432;GO:0044444;GO:0044446;GO:0044464;GO:0098827;	elongation of very long chain fatty acids protein	ELOVL fatty acid elongase 4
EMB	2285	279.628035954237	722.620406963857	1.36953315462391	0.000932504223450823	0.0313643889345696	Up	NA	NA	NA	NA	NA	Immunoglobulin	embigin
ENKUR	1776	55.9910169466327	18.888205311041	-1.60446800454514	0.00082606544540351	0.0287583558843521	Down	K25647 ENKUR; enkurin	NA	GO:0003674;GO:0005488;GO:0005515;GO:0005516;	NA	GO:0001669;GO:0005575;GO:0005622;GO:0005623;GO:0005737;GO:0005929;GO:0012505;GO:0030141;GO:0031410;GO:0031514;GO:0031982;GO:0036126;GO:0042995;GO:0043226;GO:0043227;GO:0043229;GO:0044422;GO:0044424;GO:0044441;GO:0044444;GO:0044463;GO:0044464;GO:0097223;GO:0097228;GO:0097708;GO:0097729;GO:0099503;GO:0120025;GO:0120038;	Enkurin, TRPC channel interacting protein	enkurin, TRPC channel interacting protein
ENPEP	3700	43.5703498987692	158.400123717197	1.86694648864105	0.000525331090312701	0.0209566011482248	Up	K11141 ENPEP, CD249; glutamyl aminopeptidase [EC:3.4.11.7]	ko04614:Renin-angiotensin system	GO:0003674;GO:0003824;GO:0004177;GO:0005488;GO:0008233;GO:0008235;GO:0008237;GO:0008238;GO:0008270;GO:0016787;GO:0033218;GO:0042277;GO:0043167;GO:0043169;GO:0046872;GO:0046914;GO:0070006;GO:0070011;GO:0140096;	GO:0001525;GO:0001568;GO:0001655;GO:0001822;GO:0001944;GO:0001990;GO:0001991;GO:0002002;GO:0002003;GO:0003008;GO:0003013;GO:0003044;GO:0003073;GO:0003081;GO:0006403;GO:0006508;GO:0006518;GO:0006725;GO:0006807;GO:0006810;GO:0006928;GO:0007154;GO:0007267;GO:0007275;GO:0008015;GO:0008150;GO:0008152;GO:0008217;GO:0008283;GO:0009056;GO:0009653;GO:0009987;GO:0010467;GO:0010817;GO:0015931;GO:0016477;GO:…	GO:0005575;GO:0005622;GO:0005623;GO:0005737;GO:0005886;GO:0005887;GO:0005903;GO:0009897;GO:0009986;GO:0012506;GO:0016020;GO:0016021;GO:0016324;GO:0031090;GO:0031224;GO:0031226;GO:0031410;GO:0031974;GO:0031982;GO:0031983;GO:0043226;GO:0043227;GO:0043229;GO:0043233;GO:0044422;GO:0044424;GO:0044425;GO:0044444;GO:0044459;GO:0044464;GO:0045177;GO:0071944;GO:0097708;GO:0098552;GO:0098590;GO:0098862;	Glutamyl aminopeptidase	glutamyl aminopeptidase
ENPP3	2806	233.398611758053	1052.90091447469	2.17415597276239	3.33916109937406e-10	1.9092918419421e-07	Up	K01513 ENPP1_3, CD203; ectonucleotide pyrophosphatase/phosphodiesterase family member 1/3 [EC:3.1.4.1 3.6.1.9]	ko00230:Purine metabolism|ko00240:Pyrimidine metabolism|ko00500:Starch and sucrose metabolism|ko00740:Riboflavin metabolism|ko00760:Nicotinate and nicotinamide metabolism|ko00770:Pantothenate and CoA biosynthesis	GO:0003674;GO:0003824;GO:0004518;GO:0004527;GO:0004528;GO:0004551;GO:0005488;GO:0005509;GO:0008081;GO:0008270;GO:0016462;GO:0016787;GO:0016788;GO:0016817;GO:0016818;GO:0042578;GO:0043167;GO:0043169;GO:0046872;GO:0046914;GO:0047429;	GO:0001775;GO:0002252;GO:0002263;GO:0002274;GO:0002275;GO:0002276;GO:0002366;GO:0002376;GO:0002682;GO:0002683;GO:0002684;GO:0002694;GO:0002695;GO:0002697;GO:0002698;GO:0002699;GO:0006139;GO:0006163;GO:0006220;GO:0006725;GO:0006753;GO:0006793;GO:0006796;GO:0006807;GO:0006955;GO:0008150;GO:0008152;GO:0008285;GO:0009056;GO:0009058;GO:0009117;GO:0009123;GO:0009126;GO:0009141;GO:0009143;GO:0009144;GO:…	GO:0005575;GO:0005622;GO:0005623;GO:0005737;GO:0005886;GO:0009897;GO:0009986;GO:0016020;GO:0044424;GO:0044425;GO:0044444;GO:0044459;GO:0044464;GO:0048471;GO:0071944;GO:0098552;	ectonucleotide pyrophosphatase phosphodiesterase	ectonucleotide pyrophosphatase/phosphodiesterase 3
EPGN	12770	505.711605754212	225.467770218055	-1.15916030762753	0.000763856261569211	0.0270924883450178	Down	K24471 EPGN; epigen	NA	GO:0003674;GO:0005102;GO:0005154;GO:0005488;GO:0005515;GO:0008083;GO:0030545;GO:0048018;GO:0070851;GO:0098772;	GO:0000165;GO:0000187;GO:0001525;GO:0001568;GO:0001932;GO:0001934;GO:0001944;GO:0006464;GO:0006468;GO:0006793;GO:0006796;GO:0006807;GO:0007088;GO:0007154;GO:0007165;GO:0007166;GO:0007167;GO:0007169;GO:0007173;GO:0007176;GO:0007275;GO:0007346;GO:0008150;GO:0008152;GO:0008284;GO:0009653;GO:0009893;GO:0009966;GO:0009967;GO:0009987;GO:0010469;GO:0010562;GO:0010564;GO:0010604;GO:0010638;GO:0010646;GO:…	GO:0005575;GO:0005576;GO:0005615;GO:0005623;GO:0005886;GO:0005887;GO:0016020;GO:0016021;GO:0031224;GO:0031226;GO:0044421;GO:0044425;GO:0044459;GO:0044464;GO:0071944;	Epithelial mitogen	epithelial mitogen
EPHA3	5710	415.10464588314	157.286341429738	-1.40465949812938	0.000159207235861633	0.00839128864098645	Down	K05104 EPHA3, HEK, TYRO4; Eph receptor A3 [EC:2.7.10.1]	ko04360:Axon guidance	GO:0003674;GO:0003824;GO:0004672;GO:0004713;GO:0004714;GO:0004888;GO:0005003;GO:0005004;GO:0005005;GO:0005488;GO:0005515;GO:0016301;GO:0016740;GO:0016772;GO:0016773;GO:0019199;GO:0019904;GO:0038023;GO:0060089;GO:0140096;	GO:0000003;GO:0000902;GO:0000904;GO:0001101;GO:0001556;GO:0001659;GO:0001660;GO:0001952;GO:0002009;GO:0002237;GO:0002252;GO:0002376;GO:0002526;GO:0003006;GO:0003197;GO:0006464;GO:0006468;GO:0006582;GO:0006725;GO:0006793;GO:0006796;GO:0006807;GO:0006928;GO:0006935;GO:0006950;GO:0006952;GO:0006953;GO:0006954;GO:0006955;GO:0007154;GO:0007165;GO:0007166;GO:0007167;GO:0007169;GO:0007275;GO:0007276;GO:…	GO:0005575;GO:0005622;GO:0005623;GO:0005737;GO:0005768;GO:0005769;GO:0005886;GO:0005887;GO:0012505;GO:0016020;GO:0016021;GO:0030424;GO:0031224;GO:0031226;GO:0031410;GO:0031982;GO:0042995;GO:0043005;GO:0043226;GO:0043227;GO:0043229;GO:0044424;GO:0044425;GO:0044444;GO:0044459;GO:0044464;GO:0071944;GO:0097458;GO:0097708;GO:0120025;	Ephrin type-A receptor	EPH receptor A3
ERICH4	881	37.4456596851541	115.927052924284	1.63214649706816	0.000928205256604974	0.0313643889345696	Up	NA	NA	NA	NA	NA	protein C19orf69 homolog	glutamate rich 4
FA2H	2505	1510.22714802484	5527.82435618619	1.87194574838195	0.00144843928301295	0.0431082032037402	Up	K19703 FA2H, SCS7; 4-hydroxysphinganine ceramide fatty acyl 2-hydroxylase [EC:1.14.18.6]	NA	GO:0003674;GO:0003824;GO:0004497;GO:0005488;GO:0005515;GO:0016491;GO:0052722;GO:0080132;	GO:0001949;GO:0006082;GO:0006629;GO:0006631;GO:0006643;GO:0006665;GO:0006807;GO:0007009;GO:0007272;GO:0007275;GO:0007399;GO:0007417;GO:0007422;GO:0008150;GO:0008152;GO:0008366;GO:0008544;GO:0008610;GO:0009058;GO:0009888;GO:0009913;GO:0009987;GO:0010001;GO:0010256;GO:0014003;GO:0014037;GO:0014044;GO:0016043;GO:0019752;GO:0021782;GO:0022008;GO:0022010;GO:0022011;GO:0030148;GO:0030154;GO:0030258;GO:…	GO:0005575;GO:0005622;GO:0005623;GO:0005737;GO:0005783;GO:0005789;GO:0012505;GO:0016020;GO:0031984;GO:0042175;GO:0043226;GO:0043227;GO:0043229;GO:0043231;GO:0044422;GO:0044424;GO:0044425;GO:0044432;GO:0044444;GO:0044446;GO:0044464;GO:0098827;	Fatty acid 2-hydroxylase	fatty acid 2-hydroxylase
FAM221B	3172	89.8214224175824	256.215439041662	1.50626118296492	8.17846938685445e-05	0.00516118859065407	Up	NA	NA	NA	NA	NA	Family with sequence similarity 221, member B	family with sequence similarity 221 member B
FAM3B	2683	58.6159178890647	134.120639217919	1.20016546468997	6.01695719035744e-05	0.00409869910559041	Up	NA	NA	GO:0003674;GO:0005102;GO:0005125;GO:0005488;GO:0005515;GO:0030545;GO:0048018;GO:0098772;	GO:0002790;GO:0006810;GO:0007154;GO:0007267;GO:0008104;GO:0008150;GO:0009306;GO:0009914;GO:0009966;GO:0009987;GO:0010469;GO:0010646;GO:0010817;GO:0015031;GO:0015833;GO:0023051;GO:0023052;GO:0023061;GO:0030072;GO:0030073;GO:0032940;GO:0033036;GO:0042886;GO:0045184;GO:0046879;GO:0046903;GO:0048583;GO:0050789;GO:0050794;GO:0051179;GO:0051234;GO:0065007;GO:0065008;GO:0065009;GO:0071702;GO:0071705;GO:…	GO:0005575;GO:0005576;GO:0005622;GO:0005623;GO:0005634;GO:0005635;GO:0005641;GO:0012505;GO:0031967;GO:0031970;GO:0031974;GO:0031975;GO:0043226;GO:0043227;GO:0043229;GO:0043231;GO:0043233;GO:0044422;GO:0044424;GO:0044428;GO:0044446;GO:0044464;GO:0070013;	Family with sequence similarity 3, member B	FAM3 metabolism regulating signaling molecule B
FAR2	3757	3392.38823804537	12052.0136631763	1.82904016711118	5.72151038196249e-10	2.84103103676974e-07	Up	K13356 FAR; alcohol-forming fatty acyl-CoA reductase [EC:1.2.1.84]	ko04146:Peroxisome	GO:0003674;GO:0003824;GO:0016491;GO:0016620;GO:0016903;GO:0080019;	GO:0006139;GO:0006163;GO:0006637;GO:0006725;GO:0006732;GO:0006753;GO:0006790;GO:0006793;GO:0006796;GO:0006807;GO:0008150;GO:0008152;GO:0009058;GO:0009117;GO:0009150;GO:0009259;GO:0009987;GO:0010025;GO:0010166;GO:0019637;GO:0019693;GO:0033865;GO:0033875;GO:0034032;GO:0034641;GO:0035336;GO:0035337;GO:0035383;GO:0043603;GO:0044237;GO:0044238;GO:0044281;GO:0046483;GO:0051186;GO:0055086;GO:0055114;GO:…	GO:0005575;GO:0005622;GO:0005623;GO:0005737;GO:0005777;GO:0005778;GO:0005779;GO:0005782;GO:0016020;GO:0016021;GO:0031090;GO:0031224;GO:0031231;GO:0031300;GO:0031301;GO:0031903;GO:0031907;GO:0031974;GO:0042579;GO:0043226;GO:0043227;GO:0043229;GO:0043231;GO:0043233;GO:0044422;GO:0044424;GO:0044425;GO:0044438;GO:0044439;GO:0044444;GO:0044446;GO:0044464;GO:0070013;GO:0098588;GO:0098805;	Catalyzes the reduction of fatty acyl-CoA to fatty alcohols	fatty acyl-CoA reductase 2
FBN2	10919	78.104628634111	164.766500897063	1.08299855879242	0.000333596465192987	0.0148809260088096	Up	K23342 FBN2_3; fibrillin 2/3	NA	GO:0003674;GO:0005198;GO:0005201;GO:0005488;GO:0005509;GO:0030023;GO:0043167;GO:0043169;GO:0046872;GO:0097493;	GO:0001501;GO:0001654;GO:0007275;GO:0007423;GO:0008104;GO:0008150;GO:0009653;GO:0009790;GO:0009887;GO:0009966;GO:0009968;GO:0009987;GO:0010646;GO:0010648;GO:0016043;GO:0017015;GO:0023051;GO:0023057;GO:0030198;GO:0030278;GO:0030326;GO:0030500;GO:0030501;GO:0030512;GO:0032501;GO:0032502;GO:0033036;GO:0035107;GO:0035108;GO:0035113;GO:0035581;GO:0035583;GO:0043010;GO:0043062;GO:0045185;GO:0045595;GO:…	GO:0001527;GO:0005575;GO:0005576;GO:0031012;GO:0044420;GO:0044421;GO:0099080;GO:0099081;GO:0099512;	Epidermal growth factor-like domain.	fibrillin 2
FBP2	1328	83.0108290083116	33.3551098549848	-1.29929887150499	0.000189177613779689	0.00967369212576951	Down	K03841 FBP, fbp; fructose-1,6-bisphosphatase I [EC:3.1.3.11]	ko00010:Glycolysis / Gluconeogenesis|ko00030:Pentose phosphate pathway|ko00051:Fructose and mannose metabolism|ko04152:AMPK signaling pathway|ko04910:Insulin signaling pathway|ko04922:Glucagon signaling pathway	GO:0000166;GO:0003674;GO:0003824;GO:0005488;GO:0005515;GO:0008144;GO:0016208;GO:0016787;GO:0016788;GO:0016791;GO:0017076;GO:0019203;GO:0030246;GO:0030554;GO:0032553;GO:0032555;GO:0032559;GO:0036094;GO:0042132;GO:0042578;GO:0042802;GO:0043167;GO:0043168;GO:0043169;GO:0046872;GO:0048029;GO:0050308;GO:0097159;GO:0097367;GO:1901265;GO:1901363;	GO:0001558;GO:0005975;GO:0005984;GO:0005985;GO:0005986;GO:0005996;GO:0006000;GO:0006002;GO:0006006;GO:0006094;GO:0006109;GO:0006110;GO:0006111;GO:0006140;GO:0006793;GO:0006796;GO:0008150;GO:0008152;GO:0009058;GO:0009311;GO:0009312;GO:0009889;GO:0009890;GO:0009892;GO:0009894;GO:0009895;GO:0009966;GO:0009968;GO:0009987;GO:0010035;GO:0010038;GO:0010563;GO:0010646;GO:0010648;GO:0010675;GO:0010677;GO:…	GO:0005575;GO:0005622;GO:0005623;GO:0005634;GO:0005654;GO:0005737;GO:0005829;GO:0005886;GO:0016020;GO:0030016;GO:0030017;GO:0030018;GO:0030054;GO:0031674;GO:0031974;GO:0031981;GO:0043226;GO:0043227;GO:0043228;GO:0043229;GO:0043231;GO:0043232;GO:0043233;GO:0043292;GO:0044422;GO:0044424;GO:0044428;GO:0044444;GO:0044446;GO:0044449;GO:0044464;GO:0070013;GO:0071944;GO:0099080;GO:0099081;GO:0099512;	Fructose-1,6-bisphosphatase	fructose-bisphosphatase 2
FCER1G	788	478.680466507543	173.978160703173	-1.4676597986476	3.62161040863805e-07	5.94227537396447e-05	Down	K07983 FCER1G; high affinity immunoglobulin epsilon receptor subunit gamma	ko04071:Sphingolipid signaling pathway|ko04072:Phospholipase D signaling pathway|ko04611:Platelet activation|ko04625:C-type lectin receptor signaling pathway|ko04650:Natural killer cell mediated cytotoxicity|ko04664:Fc epsilon RI signaling pathway|ko05152:Tuberculosis|ko05310:Asthma	GO:0003674;GO:0004888;GO:0005488;GO:0005515;GO:0019763;GO:0019767;GO:0019863;GO:0019864;GO:0019865;GO:0038023;GO:0042802;GO:0042803;GO:0044877;GO:0046983;GO:0060089;	GO:0001775;GO:0001796;GO:0001798;GO:0001803;GO:0001805;GO:0001810;GO:0001812;GO:0001816;GO:0001817;GO:0001819;GO:0001820;GO:0002218;GO:0002220;GO:0002223;GO:0002250;GO:0002252;GO:0002253;GO:0002263;GO:0002274;GO:0002275;GO:0002283;GO:0002285;GO:0002286;GO:0002292;GO:0002351;GO:0002366;GO:0002376;GO:0002429;GO:0002431;GO:0002442;GO:0002443;GO:0002444;GO:0002446;GO:0002449;GO:0002460;GO:0002474;GO:…	GO:0005575;GO:0005622;GO:0005623;GO:0005737;GO:0005886;GO:0005887;GO:0009897;GO:0009986;GO:0012505;GO:0012506;GO:0016020;GO:0016021;GO:0030141;GO:0030659;GO:0030667;GO:0031090;GO:0031224;GO:0031226;GO:0031410;GO:0031982;GO:0032991;GO:0032997;GO:0032998;GO:0043226;GO:0043227;GO:0043229;GO:0044422;GO:0044424;GO:0044425;GO:0044433;GO:0044444;GO:0044446;GO:0044459;GO:0044464;GO:0045121;GO:0070820;GO:…	High affinity immunoglobulin epsilon receptor subunit gamma	Fc epsilon receptor Ig
FCGR1A	1324	274.225653363561	56.9046790054366	-2.27808864435269	8.10979300244371e-06	0.000796998355016199	Down	K06498 FCGR1A, CD64; high affinity immunoglobulin gamma Fc receptor I	ko04145:Phagosome|ko04380:Osteoclast differentiation|ko04613:Neutrophil extracellular trap formation|ko04640:Hematopoietic cell lineage|ko04666:Fc gamma R-mediated phagocytosis|ko05140:Leishmaniasis|ko05150:Staphylococcus aureus infection|ko05152:Tuberculosis|ko05202:Transcriptional misregulation in cancer|ko05221:Acute myeloid leukemia|ko05322:Systemic lupus erythematosus	GO:0001664;GO:0003674;GO:0004888;GO:0005102;GO:0005488;GO:0005515;GO:0019763;GO:0019770;GO:0019864;GO:0019865;GO:0031774;GO:0038023;GO:0044877;GO:0060089;	GO:0001788;GO:0001794;GO:0001796;GO:0001798;GO:0001803;GO:0001805;GO:0001906;GO:0001909;GO:0002250;GO:0002252;GO:0002253;GO:0002376;GO:0002429;GO:0002431;GO:0002433;GO:0002437;GO:0002438;GO:0002443;GO:0002444;GO:0002445;GO:0002449;GO:0002460;GO:0002474;GO:0002478;GO:0002479;GO:0002524;GO:0002526;GO:0002673;GO:0002675;GO:0002682;GO:0002684;GO:0002697;GO:0002699;GO:0002703;GO:0002705;GO:0002706;GO:…	GO:0005575;GO:0005622;GO:0005623;GO:0005737;GO:0005768;GO:0005769;GO:0005886;GO:0009897;GO:0009986;GO:0010008;GO:0012505;GO:0012506;GO:0016020;GO:0030135;GO:0030136;GO:0030139;GO:0030659;GO:0030662;GO:0030665;GO:0030666;GO:0030669;GO:0031090;GO:0031410;GO:0031901;GO:0031982;GO:0043226;GO:0043227;GO:0043229;GO:0044422;GO:0044424;GO:0044425;GO:0044433;GO:0044440;GO:0044444;GO:0044446;GO:0044459;GO:…	Fc fragment of IgG, high affinity Ia, receptor (CD64) (FCGR1A), mRNA	Fc gamma receptor Ia
FCGR3A	2041	850.866907222767	315.035240922303	-1.43813206437086	9.51484443362179e-07	0.000130098260592761	Down	K06463 FCGR3, CD16; low affinity immunoglobulin gamma Fc receptor III	ko04145:Phagosome|ko04380:Osteoclast differentiation|ko04613:Neutrophil extracellular trap formation|ko04650:Natural killer cell mediated cytotoxicity|ko04666:Fc gamma R-mediated phagocytosis|ko05140:Leishmaniasis|ko05150:Staphylococcus aureus infection|ko05152:Tuberculosis|ko05322:Systemic lupus erythematosus	GO:0003674;GO:0004888;GO:0019763;GO:0019767;GO:0019770;GO:0038023;GO:0060089;	GO:0001775;GO:0002237;GO:0002252;GO:0002253;GO:0002263;GO:0002274;GO:0002275;GO:0002283;GO:0002366;GO:0002376;GO:0002429;GO:0002431;GO:0002433;GO:0002443;GO:0002444;GO:0002446;GO:0002682;GO:0002684;GO:0002757;GO:0002764;GO:0002768;GO:0006810;GO:0006887;GO:0006897;GO:0006909;GO:0006955;GO:0007154;GO:0007165;GO:0007166;GO:0008150;GO:0009605;GO:0009607;GO:0009617;GO:0009987;GO:0010033;GO:0016192;GO:…	GO:0005575;GO:0005576;GO:0005622;GO:0005623;GO:0005737;GO:0005886;GO:0009897;GO:0009986;GO:0012505;GO:0012506;GO:0016020;GO:0030141;GO:0030659;GO:0030667;GO:0031090;GO:0031410;GO:0031982;GO:0043226;GO:0043227;GO:0043229;GO:0044422;GO:0044424;GO:0044425;GO:0044433;GO:0044444;GO:0044446;GO:0044459;GO:0044464;GO:0071944;GO:0097708;GO:0098552;GO:0098588;GO:0098805;GO:0099503;	Low affinity immunoglobulin gamma Fc region receptor	Fc fragment of IgG, low affinity IIIa, receptor (CD16a)
FCMR	2992	116.856794541697	31.3593576643394	-1.91193262269758	0.00037746312228643	0.0162610768365814	Down	NA	NA	NA	GO:0006950;GO:0006952;GO:0006968;GO:0008150;GO:0009892;GO:0009966;GO:0009968;GO:0010466;GO:0010468;GO:0010605;GO:0010629;GO:0010646;GO:0010648;GO:0010941;GO:0010951;GO:0010955;GO:0019222;GO:0023051;GO:0023057;GO:0030162;GO:0031323;GO:0031324;GO:0032268;GO:0032269;GO:0042981;GO:0043066;GO:0043067;GO:0043069;GO:0043086;GO:0043154;GO:0043281;GO:0044092;GO:0045861;GO:0048519;GO:0048523;GO:0048583;GO:…	GO:0005575;GO:0005623;GO:0005886;GO:0009897;GO:0009986;GO:0016020;GO:0044425;GO:0044459;GO:0044464;GO:0071944;GO:0098552;	Fas apoptotic inhibitory molecule 3	Fc mu receptor
FGL1	1215	247.880159134323	70.6471738046816	-1.81561818097924	0.000216638128920197	0.0106729630668282	Down	K25536 FGL1; fibrinogen-like protein 1	NA	NA	GO:0006066;GO:0006109;GO:0006629;GO:0007275;GO:0008150;GO:0008152;GO:0008202;GO:0008203;GO:0009888;GO:0010033;GO:0010675;GO:0010906;GO:0014070;GO:0016125;GO:0019222;GO:0031323;GO:0032501;GO:0032502;GO:0035634;GO:0042221;GO:0044238;GO:0044281;GO:0048513;GO:0048731;GO:0048856;GO:0050789;GO:0050794;GO:0050896;GO:0060612;GO:0061448;GO:0062012;GO:0065007;GO:0071704;GO:0080090;GO:1901360;GO:1901615;GO:…	GO:0005575;GO:0005576;GO:0005577;GO:0005615;GO:0032991;GO:0044421;	fibrinogen-like	fibrinogen like 1
FKBP1B	1009	78.6962905416762	179.192140758058	1.1903844110365	0.00163366536392699	0.0466348438002095	Up	K09568 FKBP1; FK506-binding protein 1 [EC:5.2.1.8]	NA	GO:0000166;GO:0003674;GO:0003755;GO:0003824;GO:0005102;GO:0005246;GO:0005488;GO:0005515;GO:0005527;GO:0005528;GO:0008144;GO:0008200;GO:0016247;GO:0016248;GO:0016853;GO:0016859;GO:0019855;GO:0030551;GO:0036094;GO:0044325;GO:0097159;GO:0098772;GO:0099106;GO:0140096;GO:1901265;GO:1901363;	GO:0000302;GO:0000413;GO:0001508;GO:0001775;GO:0002027;GO:0002376;GO:0002790;GO:0002791;GO:0002792;GO:0003008;GO:0003012;GO:0006457;GO:0006458;GO:0006464;GO:0006807;GO:0006810;GO:0006811;GO:0006812;GO:0006816;GO:0006873;GO:0006874;GO:0006875;GO:0006936;GO:0006937;GO:0006939;GO:0006942;GO:0006950;GO:0006979;GO:0007154;GO:0007165;GO:0007204;GO:0007267;GO:0007275;GO:0007399;GO:0007584;GO:0008016;GO:…	GO:0005575;GO:0005622;GO:0005623;GO:0005737;GO:0005783;GO:0005789;GO:0005829;GO:0012505;GO:0016020;GO:0016021;GO:0016528;GO:0016529;GO:0030016;GO:0030017;GO:0030018;GO:0031090;GO:0031224;GO:0031674;GO:0031984;GO:0032991;GO:0033017;GO:0034702;GO:0034703;GO:0034704;GO:0042175;GO:0043226;GO:0043227;GO:0043228;GO:0043229;GO:0043231;GO:0043232;GO:0043292;GO:0044422;GO:0044424;GO:0044425;GO:0044432;GO:…	Peptidyl-prolyl cis-trans isomerase FKBP1B	FKBP prolyl isomerase 1B
FKBP5	4131	5388.7709650817	2182.43739293057	-1.30405983583554	5.49751551307788e-10	2.84103103676974e-07	Down	K09571 FKBP4_5; FK506-binding protein 4/5 [EC:5.2.1.8]	ko04915:Estrogen signaling pathway	GO:0003674;GO:0003755;GO:0003824;GO:0005488;GO:0005515;GO:0005527;GO:0005528;GO:0008144;GO:0016853;GO:0016859;GO:0031072;GO:0051879;GO:0097159;GO:0140096;GO:1901363;	GO:0000413;GO:0003008;GO:0006457;GO:0006464;GO:0006807;GO:0007275;GO:0007399;GO:0007422;GO:0007600;GO:0007601;GO:0008150;GO:0008152;GO:0009314;GO:0009416;GO:0009581;GO:0009582;GO:0009583;GO:0009584;GO:0009605;GO:0009628;GO:0009987;GO:0010959;GO:0018193;GO:0018208;GO:0019538;GO:0032501;GO:0032502;GO:0032879;GO:0036211;GO:0043170;GO:0043269;GO:0043412;GO:0044237;GO:0044238;GO:0044260;GO:0044267;GO:…	GO:0005575;GO:0005622;GO:0005623;GO:0005737;GO:0005886;GO:0016020;GO:0016027;GO:0016028;GO:0019897;GO:0019898;GO:0032991;GO:0042995;GO:0044424;GO:0044425;GO:0044459;GO:0044463;GO:0044464;GO:0071944;GO:0098796;GO:0098797;GO:0120025;GO:0120038;	Peptidyl-prolyl cis-trans isomerase	FKBP prolyl isomerase 5
FNDC1	12266	723.822582095979	1491.79558660547	1.04373277056569	1.26326842121193e-05	0.00116276155316331	Up	K24484 FNDC1; fibronectin type III domain-containing protein 1	NA	NA	GO:0001666;GO:0001932;GO:0001934;GO:0006950;GO:0008150;GO:0009628;GO:0009893;GO:0009987;GO:0010562;GO:0010604;GO:0010660;GO:0010661;GO:0010662;GO:0010663;GO:0010665;GO:0010666;GO:0010941;GO:0010942;GO:0019220;GO:0019222;GO:0031323;GO:0031325;GO:0031399;GO:0031401;GO:0032268;GO:0032270;GO:0032879;GO:0032880;GO:0033554;GO:0036293;GO:0036294;GO:0042221;GO:0042325;GO:0042327;GO:0042981;GO:0043065;GO:…	GO:0005575;GO:0005622;GO:0005623;GO:0005634;GO:0005654;GO:0005737;GO:0005739;GO:0005740;GO:0005886;GO:0005911;GO:0016020;GO:0016604;GO:0016607;GO:0030054;GO:0031090;GO:0031966;GO:0031967;GO:0031974;GO:0031975;GO:0031981;GO:0043226;GO:0043227;GO:0043229;GO:0043231;GO:0043233;GO:0044422;GO:0044424;GO:0044428;GO:0044429;GO:0044444;GO:0044446;GO:0044451;GO:0044464;GO:0070013;GO:0071944;	fibronectin type III	fibronectin type III domain containing 1
FOLR2	1116	330.387591018793	105.243848604356	-1.65884789167815	0.000315769647582171	0.0142542044981531	Down	K13649 FOLR; folate receptor	ko01523:Antifolate resistance|ko04144:Endocytosis	GO:0003674;GO:0005488;GO:0005542;GO:0008144;GO:0019842;GO:0031406;GO:0033218;GO:0036094;GO:0038024;GO:0043167;GO:0043168;GO:0043177;GO:0051870;GO:0061714;GO:0072341;GO:0097159;GO:1901363;	GO:0001101;GO:0006082;GO:0006575;GO:0006605;GO:0006612;GO:0006620;GO:0006725;GO:0006732;GO:0006760;GO:0006766;GO:0006767;GO:0006807;GO:0006810;GO:0006811;GO:0006820;GO:0006835;GO:0006886;GO:0006897;GO:0006898;GO:0006950;GO:0006952;GO:0006954;GO:0007154;GO:0007584;GO:0008104;GO:0008150;GO:0008152;GO:0008284;GO:0009605;GO:0009719;GO:0009889;GO:0009987;GO:0009991;GO:0010033;GO:0010243;GO:0010556;GO:…	GO:0005575;GO:0005576;GO:0005623;GO:0005886;GO:0009897;GO:0009986;GO:0016020;GO:0031224;GO:0031225;GO:0031226;GO:0031233;GO:0031362;GO:0044425;GO:0044459;GO:0044464;GO:0046658;GO:0071944;GO:0098552;	Folate receptor	folate receptor beta
FOXO6	3129	65.7315102425034	219.409843164381	1.73815779520857	4.34683041134112e-05	0.00316680861125852	Up	K17847 FOXO6; forkhead box protein O6	ko04068:FoxO signaling pathway|ko05131:Shigellosis	GO:0000981;GO:0003674;GO:0003700;GO:0140110;	GO:0003008;GO:0006355;GO:0006357;GO:0007275;GO:0007399;GO:0007610;GO:0007611;GO:0007613;GO:0008150;GO:0009653;GO:0009889;GO:0009987;GO:0010468;GO:0010556;GO:0010720;GO:0010975;GO:0010976;GO:0019219;GO:0019222;GO:0022008;GO:0030154;GO:0031323;GO:0031326;GO:0031344;GO:0031346;GO:0032501;GO:0032502;GO:0045595;GO:0045597;GO:0045664;GO:0045666;GO:0048518;GO:0048522;GO:0048699;GO:0048731;GO:0048856;GO:…	GO:0005575;GO:0005622;GO:0005623;GO:0005634;GO:0005737;GO:0043226;GO:0043227;GO:0043229;GO:0043231;GO:0044424;GO:0044464;	forkhead box	forkhead box O6
FYB1	5791	436.159681789233	195.368625189271	-1.16508838380463	9.80121430724952e-08	2.10158082685786e-05	Down	K17698 FYB, ADAP; FYN binding protein	ko04015:Rap1 signaling pathway|ko05135:Yersinia infection	GO:0003674;GO:0005102;GO:0005488;GO:0005515;GO:0044877;	GO:0002253;GO:0002376;GO:0002429;GO:0002682;GO:0002684;GO:0002757;GO:0002764;GO:0002768;GO:0006464;GO:0006468;GO:0006606;GO:0006607;GO:0006793;GO:0006796;GO:0006807;GO:0006810;GO:0006886;GO:0006913;GO:0006955;GO:0007154;GO:0007165;GO:0007166;GO:0008104;GO:0008150;GO:0008152;GO:0009987;GO:0015031;GO:0015833;GO:0016310;GO:0017038;GO:0019538;GO:0023052;GO:0033036;GO:0033365;GO:0034504;GO:0034613;GO:…	GO:0005575;GO:0005622;GO:0005623;GO:0005634;GO:0005737;GO:0005829;GO:0005856;GO:0005886;GO:0015629;GO:0016020;GO:0043226;GO:0043227;GO:0043228;GO:0043229;GO:0043231;GO:0043232;GO:0044424;GO:0044444;GO:0044464;GO:0071944;	FYN binding protein	FYN binding protein 1
GCSAML	6805	67.5025924661688	19.0499621876648	-1.83193327725478	0.000475150783546699	0.0194061041877547	Down	NA	NA	NA	NA	NA	Germinal center-associated signaling and motility-like	germinal center associated signaling and motility like
GDAP1	3943	93.8308444287218	189.874645881183	1.02484734551289	0.00101948149061793	0.033513233878867	Up	K22077 GDAP1; ganglioside-induced differentiation-associated protein 1	NA	GO:0003674;GO:0003676;GO:0003723;GO:0003746;GO:0003824;GO:0004364;GO:0005488;GO:0008135;GO:0016740;GO:0016765;GO:0097159;GO:1901363;	GO:0000266;GO:0001101;GO:0006412;GO:0006414;GO:0006518;GO:0006575;GO:0006605;GO:0006626;GO:0006749;GO:0006790;GO:0006807;GO:0006810;GO:0006839;GO:0006886;GO:0006996;GO:0007005;GO:0008053;GO:0008104;GO:0008150;GO:0008152;GO:0009058;GO:0009059;GO:0009987;GO:0010033;GO:0010467;GO:0015031;GO:0015833;GO:0016043;GO:0019538;GO:0032526;GO:0033036;GO:0033365;GO:0033993;GO:0034613;GO:0034641;GO:0034645;GO:…	GO:0005575;GO:0005622;GO:0005623;GO:0005634;GO:0005737;GO:0005739;GO:0005740;GO:0005741;GO:0005829;GO:0016020;GO:0016021;GO:0019867;GO:0031090;GO:0031224;GO:0031300;GO:0031301;GO:0031306;GO:0031307;GO:0031966;GO:0031967;GO:0031968;GO:0031975;GO:0032592;GO:0043226;GO:0043227;GO:0043229;GO:0043231;GO:0044422;GO:0044424;GO:0044425;GO:0044429;GO:0044444;GO:0044446;GO:0044455;GO:0044464;GO:0098573;GO:…	Ganglioside induced differentiation associated protein 1	ganglioside induced differentiation associated protein 1
GIMAP6	2509	203.512592996613	90.9463800766787	-1.17271794102595	0.000105038596820243	0.00613614019628844	Down	NA	NA	NA	NA	GO:0005575;GO:0005622;GO:0005623;GO:0005634;GO:0005654;GO:0005737;GO:0005829;GO:0031974;GO:0031981;GO:0043226;GO:0043227;GO:0043229;GO:0043231;GO:0043233;GO:0044422;GO:0044424;GO:0044428;GO:0044444;GO:0044446;GO:0044464;GO:0070013;	GTPase, IMAP family member	GTPase, IMAP family member 6
GLP2R	4251	71.7321197352753	23.6442070759474	-1.59883434150197	2.64079772210441e-05	0.00212039200929311	Down	K04582 GLP2R; glucagon-like peptide 2 receptor	ko04080:Neuroactive ligand-receptor interaction	GO:0001653;GO:0003674;GO:0004888;GO:0004930;GO:0004967;GO:0008528;GO:0038023;GO:0060089;	GO:0007154;GO:0007165;GO:0007186;GO:0007187;GO:0007188;GO:0008150;GO:0008284;GO:0009719;GO:0009725;GO:0009987;GO:0010033;GO:0010243;GO:0023052;GO:0032870;GO:0033762;GO:0042127;GO:0042221;GO:0042592;GO:0043434;GO:0048518;GO:0048522;GO:0050789;GO:0050794;GO:0050896;GO:0051716;GO:0065007;GO:0065008;GO:0070887;GO:0071310;GO:0071375;GO:0071377;GO:0071417;GO:0071495;GO:1901652;GO:1901653;GO:1901698;GO:…	GO:0005575;GO:0005623;GO:0005886;GO:0016020;GO:0016021;GO:0031224;GO:0044425;GO:0044464;GO:0071944;	peptide 2 receptor	glucagon like peptide 2 receptor
GLYCAM1	604	121.987032583966	0	-9.57708482647666	0.000268916863521021	0.0126223688999457	Down	K06815 GLYCAM1; glycosylation dependent cell adhesion molecule 1	ko04514:Cell adhesion molecules	GO:0003674;GO:0005488;GO:0005515;GO:0042802;GO:0043167;GO:0043168;GO:0043199;GO:0050839;GO:1901681;	GO:0007155;GO:0008150;GO:0022610;	GO:0005575;GO:0005576;GO:0005623;GO:0005886;GO:0016020;GO:0044464;GO:0071944;	Glycosylation-dependent cell adhesion molecule 1-like	glycosylation-dependant cell adhesion molecule 1
GMFG	643	203.999744545088	75.7804501363369	-1.43816076484154	9.43609227497759e-10	4.23927678896553e-07	Down	NA	NA	GO:0003674;GO:0004857;GO:0004860;GO:0005488;GO:0008047;GO:0019207;GO:0019210;GO:0019887;GO:0030234;GO:0044877;GO:0071933;GO:0098772;	GO:0000003;GO:0001667;GO:0001775;GO:0001932;GO:0001933;GO:0002064;GO:0002065;GO:0002066;GO:0002252;GO:0002263;GO:0002274;GO:0002275;GO:0002283;GO:0002366;GO:0002376;GO:0002443;GO:0002444;GO:0002446;GO:0003006;GO:0006464;GO:0006468;GO:0006469;GO:0006793;GO:0006796;GO:0006807;GO:0006810;GO:0006887;GO:0006928;GO:0006955;GO:0007276;GO:0007281;GO:0007292;GO:0007297;GO:0007298;GO:0008064;GO:0008150;GO:…	GO:0005575;GO:0005576;GO:0005622;GO:0005623;GO:0005634;GO:0005737;GO:0012505;GO:0030027;GO:0030141;GO:0031252;GO:0031410;GO:0031974;GO:0031982;GO:0031983;GO:0034774;GO:0042995;GO:0043226;GO:0043227;GO:0043229;GO:0043231;GO:0043233;GO:0044422;GO:0044424;GO:0044433;GO:0044444;GO:0044446;GO:0044464;GO:0048471;GO:0060205;GO:0070013;GO:0071944;GO:0097708;GO:0099503;GO:0101002;GO:0120025;GO:1904813;	Glia maturation factor, gamma	glia maturation factor gamma
GNAL	4675	227.247064141605	684.541492645065	1.59068780609028	6.49815855115095e-10	3.14394240260685e-07	Up	K04633 GNAL; guanine nucleotide-binding protein G(olf) subunit alpha	ko04020:Calcium signaling pathway|ko04728:Dopaminergic synapse|ko04740:Olfactory transduction|ko05012:Parkinson disease|ko05142:Chagas disease|ko05146:Amoebiasis	GO:0001664;GO:0003674;GO:0003824;GO:0003924;GO:0005102;GO:0005159;GO:0005488;GO:0005515;GO:0016462;GO:0016787;GO:0016817;GO:0016818;GO:0017111;GO:0031628;GO:0031683;GO:0031690;GO:0031698;GO:0031748;GO:0031852;GO:0035254;GO:0035255;GO:0044877;GO:0050780;GO:0051427;GO:0051428;GO:0051429;GO:0051430;GO:0071855;	GO:0000003;GO:0001556;GO:0002009;GO:0002165;GO:0003006;GO:0003008;GO:0007154;GO:0007165;GO:0007186;GO:0007187;GO:0007188;GO:0007189;GO:0007191;GO:0007212;GO:0007267;GO:0007268;GO:0007275;GO:0007276;GO:0007281;GO:0007292;GO:0007444;GO:0007472;GO:0007476;GO:0007528;GO:0007552;GO:0007560;GO:0007600;GO:0007606;GO:0007608;GO:0007610;GO:0007611;GO:0007632;GO:0008150;GO:0009314;GO:0009410;GO:0009416;GO:…	GO:0005575;GO:0005576;GO:0005604;GO:0005622;GO:0005623;GO:0005834;GO:0005886;GO:0009898;GO:0016020;GO:0019897;GO:0019898;GO:0031012;GO:0031234;GO:0032991;GO:0044421;GO:0044424;GO:0044425;GO:0044459;GO:0044464;GO:0062023;GO:0071944;GO:0098552;GO:0098562;GO:0098796;GO:0098797;GO:1902494;GO:1905360;	Guanine nucleotide binding protein (G protein), alpha activating activity polypeptide, olfactory type	G protein subunit alpha L
GPA33	2599	18.7755486344284	122.849466790719	2.70464952928329	2.03249194481829e-05	0.00168947535272142	Up	K06790 GPA33; cell surface A33 antigen	NA	GO:0003674;GO:0038023;GO:0060089;	GO:0007154;GO:0007165;GO:0008150;GO:0009987;GO:0023052;GO:0050789;GO:0050794;GO:0050896;GO:0051716;GO:0065007;	GO:0005575;GO:0005623;GO:0005886;GO:0005887;GO:0016020;GO:0016021;GO:0031224;GO:0031226;GO:0044425;GO:0044459;GO:0044464;GO:0071944;	Cell surface A33	glycoprotein A33
GPR34	3814	257.482210427801	105.394443919831	-1.29734225759785	0.000816408924521519	0.0284747134876091	Down	K08383 GPR34; G protein-coupled receptor 34	NA	GO:0001608;GO:0001614;GO:0003674;GO:0004888;GO:0004930;GO:0016502;GO:0035586;GO:0038023;GO:0045028;GO:0060089;	GO:0007154;GO:0007165;GO:0007166;GO:0007186;GO:0008150;GO:0009987;GO:0023052;GO:0035587;GO:0035588;GO:0035589;GO:0035590;GO:0050789;GO:0050794;GO:0050896;GO:0051716;GO:0065007;	GO:0005575;GO:0005623;GO:0005886;GO:0005887;GO:0016020;GO:0016021;GO:0031224;GO:0031226;GO:0044425;GO:0044459;GO:0044464;GO:0071944;	G-protein coupled receptor	G protein-coupled receptor 34
GPRC5D	3267	8902.95926642753	3821.27870474114	-1.21965113416157	1.27500310282593e-06	0.000161463312397466	Down	K04621 GPRC5D; G protein-coupled receptor family C group 5 member D	NA	NA	NA	NA	NA	G protein-coupled receptor class C group 5 member D
HAVCR2	23400	528.602845918813	224.104820872962	-1.23972285762059	0.00176068416950769	0.0490248947613149	Down	K20414 HAVCR2, CD366; hepatitis A virus cellular receptor 2	NA	NA	GO:0000003;GO:0001775;GO:0001817;GO:0001818;GO:0001819;GO:0001910;GO:0001911;GO:0001932;GO:0001934;GO:0002218;GO:0002221;GO:0002224;GO:0002237;GO:0002252;GO:0002253;GO:0002263;GO:0002274;GO:0002275;GO:0002281;GO:0002366;GO:0002376;GO:0002507;GO:0002519;GO:0002520;GO:0002643;GO:0002652;GO:0002682;GO:0002683;GO:0002684;GO:0002694;GO:0002695;GO:0002696;GO:0002697;GO:0002698;GO:0002703;GO:0002704;GO:…	GO:0001772;GO:0005575;GO:0005622;GO:0005623;GO:0005737;GO:0005768;GO:0005769;GO:0005886;GO:0009986;GO:0012505;GO:0016020;GO:0031410;GO:0031982;GO:0043226;GO:0043227;GO:0043229;GO:0044424;GO:0044425;GO:0044444;GO:0044459;GO:0044464;GO:0071944;GO:0097708;	hepatitis A virus cellular receptor	hepatitis A virus cellular receptor 2
HCK	3575	194.032189262109	65.5260219011102	-1.58162771558579	1.29820208258318e-07	2.63395431142602e-05	Down	K08893 HCK; hemopoietic cell kinase [EC:2.7.10.2]	ko04062:Chemokine signaling pathway|ko04666:Fc gamma R-mediated phagocytosis|ko05167:Kaposi sarcoma-associated herpesvirus infection	GO:0001784;GO:0003674;GO:0003824;GO:0004672;GO:0004713;GO:0004715;GO:0005102;GO:0005488;GO:0005515;GO:0016301;GO:0016740;GO:0016772;GO:0016773;GO:0045309;GO:0051219;GO:0140096;	GO:0002218;GO:0002237;GO:0002252;GO:0002253;GO:0002376;GO:0002429;GO:0002431;GO:0002433;GO:0002522;GO:0002679;GO:0002682;GO:0002684;GO:0002757;GO:0002758;GO:0002764;GO:0002768;GO:0006355;GO:0006464;GO:0006468;GO:0006793;GO:0006796;GO:0006807;GO:0006810;GO:0006887;GO:0006897;GO:0006909;GO:0006928;GO:0006950;GO:0006952;GO:0006955;GO:0007154;GO:0007155;GO:0007165;GO:0007166;GO:0007167;GO:0007169;GO:…	GO:0000323;GO:0005575;GO:0005622;GO:0005623;GO:0005634;GO:0005654;GO:0005737;GO:0005764;GO:0005773;GO:0005829;GO:0005886;GO:0005901;GO:0005912;GO:0005924;GO:0005925;GO:0009898;GO:0012505;GO:0016020;GO:0019897;GO:0019898;GO:0030054;GO:0030055;GO:0030133;GO:0031234;GO:0031410;GO:0031974;GO:0031981;GO:0031982;GO:0043226;GO:0043227;GO:0043229;GO:0043231;GO:0043233;GO:0044422;GO:0044424;GO:0044425;GO:…	HCK proto-oncogene, Src family tyrosine kinase	HCK proto-oncogene, Src family tyrosine kinase
HCLS1	4622	457.5851756753	202.94793776208	-1.18092527837811	3.34110302046495e-06	0.000364411982041347	Down	K06106 CTTN, EMS1; cortactin	ko04530:Tight junction|ko05100:Bacterial invasion of epithelial cells|ko05130:Pathogenic Escherichia coli infection|ko05131:Shigellosis|ko05205:Proteoglycans in cancer	GO:0001085;GO:0003674;GO:0005488;GO:0005515;GO:0008134;GO:0017124;GO:0019899;GO:0019900;GO:0019901;GO:0019904;GO:0044877;GO:0070064;	GO:0000003;GO:0000122;GO:0001667;GO:0001932;GO:0001934;GO:0002064;GO:0002065;GO:0002066;GO:0002262;GO:0002376;GO:0002520;GO:0002682;GO:0002684;GO:0002761;GO:0002763;GO:0003006;GO:0006355;GO:0006357;GO:0006810;GO:0006928;GO:0007154;GO:0007165;GO:0007275;GO:0007276;GO:0007281;GO:0007292;GO:0007293;GO:0007297;GO:0007298;GO:0007300;GO:0007301;GO:0008064;GO:0008150;GO:0008284;GO:0009653;GO:0009719;GO:…	GO:0005575;GO:0005622;GO:0005623;GO:0005634;GO:0005667;GO:0005737;GO:0005829;GO:0005856;GO:0005886;GO:0005938;GO:0015629;GO:0016020;GO:0030478;GO:0030863;GO:0030864;GO:0032991;GO:0043226;GO:0043227;GO:0043228;GO:0043229;GO:0043231;GO:0043232;GO:0044422;GO:0044424;GO:0044430;GO:0044444;GO:0044446;GO:0044448;GO:0044464;GO:0070864;GO:0071944;GO:0099568;	hematopoietic cell-specific Lyn substrate 1	hematopoietic cell-specific Lyn substrate 1
HMCN2	15870	121.495099289994	305.952839985928	1.32916285930456	0.000555260236479277	0.0218275112544322	Up	K17341 HMCN; hemicentin	NA	NA	GO:0003008;GO:0003012;GO:0006936;GO:0006939;GO:0008150;GO:0030334;GO:0030335;GO:0032501;GO:0032879;GO:0040012;GO:0040017;GO:0048518;GO:0048522;GO:0050789;GO:0050794;GO:0051270;GO:0051272;GO:0065007;GO:2000145;GO:2000147;GO:0006928;GO:0009987;GO:0016477;GO:0040011;GO:0048870;GO:0051179;GO:0051674;	GO:0005575;GO:0005576;GO:0005604;GO:0005622;GO:0005623;GO:0005737;GO:0005938;GO:0030054;GO:0031012;GO:0044421;GO:0044424;GO:0044444;GO:0044464;GO:0062023;GO:0071944;GO:0099568;	G2F domain	hemicentin 2
HMGCR	8101	5266.45929719208	14467.3662750151	1.45796208677705	1.142202518174e-11	1.1343273323908e-08	Up	K00021 HMGCR; hydroxymethylglutaryl-CoA reductase (NADPH) [EC:1.1.1.34]	ko00900:Terpenoid backbone biosynthesis|ko04152:AMPK signaling pathway|ko04976:Bile secretion	GO:0000166;GO:0003674;GO:0003824;GO:0004420;GO:0005488;GO:0005515;GO:0016491;GO:0016614;GO:0016616;GO:0019899;GO:0019902;GO:0019903;GO:0036094;GO:0042282;GO:0042802;GO:0042803;GO:0043167;GO:0043168;GO:0046983;GO:0048037;GO:0050661;GO:0050662;GO:0051721;GO:0070402;GO:0097159;GO:1901265;GO:1901363;	GO:0000003;GO:0001932;GO:0001933;GO:0001934;GO:0002791;GO:0002792;GO:0003006;GO:0003008;GO:0003013;GO:0003018;GO:0006066;GO:0006469;GO:0006629;GO:0006644;GO:0006694;GO:0006695;GO:0006720;GO:0006721;GO:0006732;GO:0006733;GO:0006743;GO:0006793;GO:0006796;GO:0006928;GO:0006935;GO:0007275;GO:0007276;GO:0007280;GO:0007507;GO:0007548;GO:0007568;GO:0007584;GO:0007591;GO:0007610;GO:0007611;GO:0007612;GO:…	GO:0005575;GO:0005622;GO:0005623;GO:0005737;GO:0005777;GO:0005778;GO:0005783;GO:0005789;GO:0012505;GO:0016020;GO:0031090;GO:0031903;GO:0031984;GO:0042175;GO:0042579;GO:0043226;GO:0043227;GO:0043229;GO:0043231;GO:0044422;GO:0044424;GO:0044425;GO:0044432;GO:0044438;GO:0044439;GO:0044444;GO:0044446;GO:0044464;GO:0098588;GO:0098805;GO:0098827;	3-hydroxy-3-methylglutaryl-coenzyme A	3-hydroxy-3-methylglutaryl-CoA reductase
HSD17B14	1494	193.835368219882	454.501906037126	1.22986871463819	1.55985845193093e-06	0.000189890123416031	Up	NA	NA	GO:0003674;GO:0003824;GO:0004303;GO:0005488;GO:0005515;GO:0016229;GO:0016491;GO:0016614;GO:0016616;GO:0033764;GO:0042802;GO:0047045;	GO:0006629;GO:0006694;GO:0006703;GO:0006706;GO:0008150;GO:0008152;GO:0008202;GO:0008210;GO:0008610;GO:0009056;GO:0009058;GO:0009987;GO:0010817;GO:0016042;GO:0034754;GO:0042445;GO:0042446;GO:0044237;GO:0044238;GO:0044249;GO:0055114;GO:0065007;GO:0065008;GO:0071704;GO:1901360;GO:1901361;GO:1901362;GO:1901575;GO:1901576;	GO:0005575;GO:0005622;GO:0005623;GO:0005737;GO:0005829;GO:0044424;GO:0044444;GO:0044464;	dehydrogenase 14	hydroxysteroid 17-beta dehydrogenase 14
HTD2	2587	186.338894770524	76.8329658645097	-1.28735013456204	0.000863933825885532	0.0299111327718057	Down	K22540 HTD2; 3-hydroxyacyl-thioester dehydratase, animal type [EC:4.2.1.-]	ko00061:Fatty acid biosynthesis	GO:0003674;GO:0003824;GO:0016829;GO:0016835;GO:0016836;GO:0018812;	GO:0006139;GO:0006163;GO:0006164;GO:0006637;GO:0006725;GO:0006732;GO:0006753;GO:0006790;GO:0006793;GO:0006796;GO:0006807;GO:0008150;GO:0008152;GO:0009058;GO:0009108;GO:0009117;GO:0009150;GO:0009152;GO:0009165;GO:0009259;GO:0009260;GO:0009987;GO:0018130;GO:0019438;GO:0019637;GO:0019693;GO:0033865;GO:0033866;GO:0033875;GO:0034030;GO:0034032;GO:0034033;GO:0034641;GO:0034654;GO:0035337;GO:0035383;GO:…	GO:0005575;GO:0005622;GO:0005623;GO:0005634;GO:0005730;GO:0005737;GO:0005739;GO:0005759;GO:0031974;GO:0031981;GO:0043226;GO:0043227;GO:0043228;GO:0043229;GO:0043231;GO:0043232;GO:0043233;GO:0044422;GO:0044424;GO:0044428;GO:0044429;GO:0044444;GO:0044446;GO:0044464;GO:0070013;	Hydroxyacyl-thioester dehydratase type 2	hydroxyacyl-thioester dehydratase type 2
IKZF1	9049	378.083330428637	181.254774681772	-1.06555066356918	1.48686574056235e-09	6.23459325748245e-07	Down	K09220 IKZF, ZNFN1A; IKAROS family zinc finger protein	NA	GO:0000976;GO:0000977;GO:0000978;GO:0000980;GO:0000981;GO:0000987;GO:0001012;GO:0001067;GO:0001158;GO:0003674;GO:0003676;GO:0003677;GO:0003690;GO:0003700;GO:0003723;GO:0003727;GO:0005488;GO:0005515;GO:0008187;GO:0019904;GO:0035326;GO:0043565;GO:0044212;GO:0046982;GO:0046983;GO:0097159;GO:0140110;GO:1901363;GO:1990837;	GO:0000122;GO:0001654;GO:0001775;GO:0001779;GO:0002262;GO:0002376;GO:0002377;GO:0002440;GO:0002520;GO:0002521;GO:0002682;GO:0002684;GO:0002694;GO:0002696;GO:0002761;GO:0002763;GO:0003407;GO:0006355;GO:0006357;GO:0006873;GO:0006874;GO:0006875;GO:0007204;GO:0007275;GO:0007399;GO:0007417;GO:0007420;GO:0007423;GO:0007498;GO:0008104;GO:0008150;GO:0009653;GO:0009887;GO:0009888;GO:0009889;GO:0009890;GO:…	GO:0000228;GO:0000775;GO:0000785;GO:0000790;GO:0000792;GO:0005575;GO:0005622;GO:0005623;GO:0005634;GO:0005654;GO:0005667;GO:0005694;GO:0005720;GO:0005721;GO:0005737;GO:0031618;GO:0031974;GO:0031981;GO:0032991;GO:0032993;GO:0043226;GO:0043227;GO:0043228;GO:0043229;GO:0043231;GO:0043232;GO:0043233;GO:0044422;GO:0044424;GO:0044427;GO:0044428;GO:0044446;GO:0044454;GO:0044464;GO:0070013;GO:0098687;	IKAROS family zinc finger 1	IKAROS family zinc finger 1
IL1RL1	2688	129.41381318655	26.8142167664698	-2.28939955671442	9.00470445717715e-06	0.000871332145653721	Down	K05171 IL1RL1, ST2; interleukin 1 receptor-like 1	ko04060:Cytokine-cytokine receptor interaction	GO:0002113;GO:0002114;GO:0003674;GO:0004888;GO:0004896;GO:0005488;GO:0005515;GO:0019955;GO:0038023;GO:0060089;	GO:0001817;GO:0001818;GO:0001819;GO:0002376;GO:0002682;GO:0002683;GO:0002684;GO:0002694;GO:0002696;GO:0002791;GO:0002793;GO:0002819;GO:0002820;GO:0002822;GO:0002823;GO:0002825;GO:0002826;GO:0006955;GO:0007154;GO:0007165;GO:0007166;GO:0008150;GO:0008285;GO:0009719;GO:0009966;GO:0009968;GO:0009987;GO:0010033;GO:0010243;GO:0010646;GO:0010648;GO:0019221;GO:0023051;GO:0023052;GO:0023057;GO:0031347;GO:…	GO:0005575;GO:0005576;GO:0005615;GO:0005623;GO:0005886;GO:0009897;GO:0009986;GO:0016020;GO:0031012;GO:0044421;GO:0044425;GO:0044459;GO:0044464;GO:0071944;GO:0098552;	receptor-like 1	interleukin 1 receptor like 1
IL2RB	4327	287.662456505496	128.733079669249	-1.16561922454298	2.65631400028819e-05	0.00212381308777279	Down	K05069 IL2RB, CD122; interleukin 2 receptor beta	ko04060:Cytokine-cytokine receptor interaction|ko04061:Viral protein interaction with cytokine and cytokine receptor|ko04144:Endocytosis|ko04151:PI3K-Akt signaling pathway|ko04630:JAK-STAT signaling pathway|ko04658:Th1 and Th2 cell differentiation|ko04659:Th17 cell differentiation|ko05162:Measles|ko05166:Human T-cell leukemia virus 1 infection|ko05200:Pathways in cancer|ko05202:Transcriptional mi…	GO:0003674;GO:0004888;GO:0004896;GO:0004911;GO:0005085;GO:0005088;GO:0005488;GO:0005515;GO:0017016;GO:0019838;GO:0019899;GO:0019955;GO:0019976;GO:0031267;GO:0038023;GO:0051020;GO:0060089;GO:0098772;	GO:0000165;GO:0001775;GO:0002376;GO:0006464;GO:0006468;GO:0006793;GO:0006796;GO:0006807;GO:0007154;GO:0007165;GO:0007166;GO:0008150;GO:0008152;GO:0009987;GO:0010033;GO:0010941;GO:0016043;GO:0016310;GO:0019221;GO:0019538;GO:0022607;GO:0023014;GO:0023052;GO:0030101;GO:0034097;GO:0035556;GO:0035723;GO:0036211;GO:0038110;GO:0042221;GO:0042981;GO:0043066;GO:0043067;GO:0043069;GO:0043170;GO:0043412;GO:…	GO:0005575;GO:0005622;GO:0005623;GO:0005737;GO:0005768;GO:0005829;GO:0005886;GO:0005887;GO:0009897;GO:0009986;GO:0012505;GO:0016020;GO:0016021;GO:0031224;GO:0031226;GO:0031410;GO:0031982;GO:0043226;GO:0043227;GO:0043229;GO:0044424;GO:0044425;GO:0044444;GO:0044459;GO:0044464;GO:0071944;GO:0097708;GO:0098552;	Interleukin-2 receptor subunit	interleukin 2 receptor subunit beta
IL2RG	1475	557.014401579113	255.585481371225	-1.13024998817772	1.1941634614641e-06	0.000157571121359203	Down	K05070 IL2RG, CD132; interleukin 2 receptor gamma	ko04060:Cytokine-cytokine receptor interaction|ko04061:Viral protein interaction with cytokine and cytokine receptor|ko04144:Endocytosis|ko04151:PI3K-Akt signaling pathway|ko04630:JAK-STAT signaling pathway|ko04658:Th1 and Th2 cell differentiation|ko04659:Th17 cell differentiation|ko05162:Measles|ko05166:Human T-cell leukemia virus 1 infection|ko05200:Pathways in cancer|ko05321:Inflammatory bowel…	GO:0003674;GO:0005085;GO:0005088;GO:0005488;GO:0005515;GO:0017016;GO:0019838;GO:0019899;GO:0019955;GO:0019976;GO:0031267;GO:0051020;GO:0098772;	GO:0000165;GO:0002376;GO:0002682;GO:0002684;GO:0002694;GO:0002696;GO:0006464;GO:0006468;GO:0006793;GO:0006796;GO:0006807;GO:0006955;GO:0007154;GO:0007165;GO:0007166;GO:0008150;GO:0008152;GO:0009893;GO:0009987;GO:0010033;GO:0010468;GO:0010604;GO:0010628;GO:0016310;GO:0019221;GO:0019222;GO:0019538;GO:0022407;GO:0022409;GO:0023014;GO:0023052;GO:0030155;GO:0032829;GO:0032831;GO:0033081;GO:0033089;GO:…	GO:0005575;GO:0005622;GO:0005623;GO:0005737;GO:0005768;GO:0005829;GO:0005886;GO:0005887;GO:0009897;GO:0009986;GO:0012505;GO:0016020;GO:0016021;GO:0031224;GO:0031226;GO:0031410;GO:0031982;GO:0043226;GO:0043227;GO:0043229;GO:0044424;GO:0044425;GO:0044444;GO:0044459;GO:0044464;GO:0071944;GO:0097708;GO:0098552;	Interleukin 2 receptor	interleukin 2 receptor subunit gamma
IL31RA	21995	565.886178451144	243.46896542542	-1.21935903022648	0.000877119149159683	0.0300915658645347	Down	K22630 IL31RA; interleukin 31 receptor subunit alpha	ko04060:Cytokine-cytokine receptor interaction|ko04630:JAK-STAT signaling pathway	GO:0003674;GO:0003712;GO:0003713;GO:0004888;GO:0004896;GO:0005488;GO:0005515;GO:0019899;GO:0019900;GO:0019901;GO:0019955;GO:0038023;GO:0060089;GO:0140110;	GO:0000165;GO:0001816;GO:0001932;GO:0001934;GO:0002065;GO:0002067;GO:0002250;GO:0002252;GO:0002367;GO:0002369;GO:0002376;GO:0002437;GO:0002438;GO:0002440;GO:0002443;GO:0002449;GO:0002456;GO:0002460;GO:0002520;GO:0002521;GO:0002526;GO:0002573;GO:0002682;GO:0002683;GO:0002694;GO:0002695;GO:0006355;GO:0006464;GO:0006468;GO:0006793;GO:0006796;GO:0006807;GO:0006950;GO:0006952;GO:0006954;GO:0006955;GO:…	GO:0005575;GO:0005623;GO:0005886;GO:0009897;GO:0009986;GO:0016020;GO:0016021;GO:0031224;GO:0044425;GO:0044459;GO:0044464;GO:0071944;GO:0098552;	Interleukin 31 receptor A	interleukin 31 receptor A
ITGAM	3448	270.664195866254	50.269886097678	-2.44180551668931	3.38275132938841e-05	0.00256341906964779	Down	K06461 ITGAM, CD11b; integrin alpha M	ko04015:Rap1 signaling pathway|ko04145:Phagosome|ko04514:Cell adhesion molecules|ko04610:Complement and coagulation cascades|ko04613:Neutrophil extracellular trap formation|ko04640:Hematopoietic cell lineage|ko04670:Leukocyte transendothelial migration|ko04810:Regulation of actin cytoskeleton|ko05133:Pertussis|ko05134:Legionellosis|ko05140:Leishmaniasis|ko05146:Amoebiasis|ko05150:Staphylococcus a…	GO:0001846;GO:0001848;GO:0001851;GO:0003674;GO:0005488;GO:0005515;GO:0005539;GO:0008201;GO:0031072;GO:0043167;GO:0043168;GO:0043394;GO:0043395;GO:0046982;GO:0046983;GO:0097367;GO:1901681;	GO:0001774;GO:0001775;GO:0001776;GO:0001780;GO:0001781;GO:0002218;GO:0002221;GO:0002224;GO:0002252;GO:0002253;GO:0002262;GO:0002263;GO:0002274;GO:0002275;GO:0002283;GO:0002366;GO:0002376;GO:0002443;GO:0002444;GO:0002446;GO:0002520;GO:0002521;GO:0002523;GO:0002573;GO:0002682;GO:0002684;GO:0002694;GO:0002696;GO:0002697;GO:0002699;GO:0002703;GO:0002705;GO:0002757;GO:0002758;GO:0002761;GO:0002763;GO:…	GO:0005575;GO:0005576;GO:0005615;GO:0005622;GO:0005623;GO:0005634;GO:0005737;GO:0005886;GO:0005887;GO:0008305;GO:0009897;GO:0009986;GO:0012505;GO:0012506;GO:0016020;GO:0016021;GO:0030141;GO:0030659;GO:0030667;GO:0031090;GO:0031224;GO:0031226;GO:0031410;GO:0031982;GO:0032991;GO:0034688;GO:0035579;GO:0042581;GO:0043226;GO:0043227;GO:0043229;GO:0043231;GO:0043235;GO:0044421;GO:0044422;GO:0044424;GO:…	integrin	integrin subunit alpha M
ITGB2	2505	452.479378340538	184.175929709167	-1.304663804341	0.000233557763332725	0.0112769429709716	Down	K06464 ITGB2, CD18; integrin beta 2	ko04015:Rap1 signaling pathway|ko04145:Phagosome|ko04390:Hippo signaling pathway|ko04514:Cell adhesion molecules|ko04610:Complement and coagulation cascades|ko04613:Neutrophil extracellular trap formation|ko04650:Natural killer cell mediated cytotoxicity|ko04670:Leukocyte transendothelial migration|ko04810:Regulation of actin cytoskeleton|ko05133:Pertussis|ko05134:Legionellosis|ko05140:Leishmania…	GO:0001540;GO:0001846;GO:0001848;GO:0001851;GO:0003674;GO:0004888;GO:0005488;GO:0005515;GO:0019899;GO:0019900;GO:0019901;GO:0030369;GO:0031072;GO:0033218;GO:0038023;GO:0042277;GO:0044877;GO:0046982;GO:0046983;GO:0050839;GO:0060089;	GO:0000003;GO:0000902;GO:0000904;GO:0001505;GO:0001667;GO:0001700;GO:0001703;GO:0001704;GO:0001706;GO:0001708;GO:0001774;GO:0001775;GO:0001894;GO:0001932;GO:0002009;GO:0002011;GO:0002064;GO:0002065;GO:0002066;GO:0002119;GO:0002164;GO:0002165;GO:0002218;GO:0002221;GO:0002224;GO:0002252;GO:0002253;GO:0002263;GO:0002274;GO:0002275;GO:0002283;GO:0002366;GO:0002376;GO:0002443;GO:0002444;GO:0002446;GO:…	GO:0005575;GO:0005576;GO:0005604;GO:0005622;GO:0005623;GO:0005737;GO:0005886;GO:0005887;GO:0005912;GO:0005924;GO:0005925;GO:0005927;GO:0008305;GO:0009897;GO:0009925;GO:0009986;GO:0012505;GO:0012506;GO:0016020;GO:0016021;GO:0016323;GO:0016328;GO:0030016;GO:0030017;GO:0030054;GO:0030055;GO:0030141;GO:0030425;GO:0030659;GO:0030667;GO:0031012;GO:0031090;GO:0031224;GO:0031226;GO:0031252;GO:0031253;GO:…	Integrin alpha-L beta-2 is a receptor for ICAM1, ICAM2, ICAM3 and ICAM4. Integrins alpha-M beta-2 and alpha-X beta-2 are receptors for the iC3b fragment of the third complement component and for fibrinogen. Integrin alpha-X beta-2 recognizes the sequence G-P-R in fibrinogen alpha-chain. Integrin alpha-M beta-2 recognizes P1 and P2 peptides of fibrinogen gamma chain. Integrin alpha-M beta-2 is als…	integrin subunit beta 2
KCNJ16	3444	5.76460141590345	85.4087022911035	3.85524060840863	5.23453161744519e-09	1.76375673374238e-06	Up	K05009 KCNJ16, KIR5.1; potassium inwardly-rectifying channel subfamily J member 16	ko04971:Gastric acid secretion	GO:0003674;GO:0005215;GO:0005216;GO:0005242;GO:0005244;GO:0005249;GO:0005261;GO:0005267;GO:0008324;GO:0015075;GO:0015077;GO:0015079;GO:0015267;GO:0015276;GO:0015318;GO:0015467;GO:0022803;GO:0022832;GO:0022834;GO:0022836;GO:0022838;GO:0022839;GO:0022843;GO:0022857;GO:0022890;GO:0046873;GO:0099094;	GO:0006810;GO:0006811;GO:0006812;GO:0006813;GO:0008150;GO:0009987;GO:0010107;GO:0015672;GO:0030001;GO:0034220;GO:0051179;GO:0051234;GO:0055085;GO:0071804;GO:0071805;GO:0098655;GO:0098660;GO:0098662;	GO:0005575;GO:0005623;GO:0005886;GO:0005887;GO:0008076;GO:0016020;GO:0016021;GO:0031224;GO:0031226;GO:0032991;GO:0034702;GO:0034703;GO:0034705;GO:0044425;GO:0044459;GO:0044464;GO:0071944;GO:0098796;GO:0098797;GO:1902495;GO:1990351;	channel, subfamily J, member 16	potassium inwardly rectifying channel subfamily J member 16
KCNQ3	10855	41.0702615012484	9.16133456353086	-2.18142809875466	0.000330730492908416	0.0148478555266381	Down	K04928 KCNQ3, KV7.3; potassium voltage-gated channel KQT-like subfamily member 3	ko04725:Cholinergic synapse	GO:0003674;GO:0005215;GO:0005216;GO:0005244;GO:0005249;GO:0005261;GO:0005267;GO:0005488;GO:0005515;GO:0005516;GO:0008324;GO:0015075;GO:0015077;GO:0015079;GO:0015267;GO:0015318;GO:0019899;GO:0019900;GO:0019901;GO:0022803;GO:0022832;GO:0022836;GO:0022838;GO:0022839;GO:0022843;GO:0022857;GO:0022890;GO:0031625;GO:0044325;GO:0044389;GO:0046873;	GO:0006810;GO:0006811;GO:0006812;GO:0006813;GO:0007154;GO:0007267;GO:0007268;GO:0007275;GO:0007399;GO:0007417;GO:0008150;GO:0009888;GO:0009987;GO:0010001;GO:0014003;GO:0015672;GO:0021782;GO:0022008;GO:0023052;GO:0030001;GO:0030154;GO:0032501;GO:0032502;GO:0034220;GO:0042063;GO:0042221;GO:0042391;GO:0048468;GO:0048513;GO:0048709;GO:0048731;GO:0048856;GO:0048869;GO:0050896;GO:0051179;GO:0051234;GO:…	GO:0005575;GO:0005623;GO:0005886;GO:0005887;GO:0008076;GO:0009986;GO:0016020;GO:0016021;GO:0030424;GO:0030425;GO:0031224;GO:0031226;GO:0032991;GO:0033267;GO:0033268;GO:0034702;GO:0034703;GO:0034705;GO:0036477;GO:0042995;GO:0043005;GO:0043025;GO:0043194;GO:0044297;GO:0044304;GO:0044425;GO:0044459;GO:0044463;GO:0044464;GO:0045121;GO:0071944;GO:0097447;GO:0097458;GO:0098589;GO:0098796;GO:0098797;GO:…	Potassium voltage-gated channel subfamily KQT member	potassium voltage-gated channel subfamily Q member 3
KLHL6	13980	134.901690398117	59.382454748716	-1.19498085854956	0.00155226347481972	0.0452699528692014	Down	K10444 KLHL6; kelch-like protein 6	NA	GO:0000976;GO:0001067;GO:0003674;GO:0003676;GO:0003677;GO:0003690;GO:0003700;GO:0005488;GO:0043565;GO:0044212;GO:0097159;GO:0140110;GO:1901363;GO:1990837;	GO:0002250;GO:0002253;GO:0002376;GO:0002429;GO:0002460;GO:0002467;GO:0002682;GO:0002684;GO:0002757;GO:0002764;GO:0002768;GO:0006355;GO:0006357;GO:0006955;GO:0007154;GO:0007165;GO:0007166;GO:0008150;GO:0009653;GO:0009889;GO:0009891;GO:0009893;GO:0009987;GO:0010468;GO:0010556;GO:0010557;GO:0010604;GO:0010628;GO:0019219;GO:0019222;GO:0023052;GO:0031323;GO:0031325;GO:0031326;GO:0031328;GO:0032502;GO:…	GO:0005575;GO:0005622;GO:0005623;GO:0005634;GO:0005737;GO:0043226;GO:0043227;GO:0043229;GO:0043231;GO:0044424;GO:0044464;	kelch-like	kelch like family member 6
KRT2.11	2025	42174.612297561	17366.7185591405	-1.27997707806044	2.39620461438692e-07	4.38970726882202e-05	Down	K07605 KRT2; type II keratin, basic	NA	NA	GO:0007275;GO:0008150;GO:0008219;GO:0008544;GO:0009888;GO:0009913;GO:0009987;GO:0012501;GO:0030154;GO:0030216;GO:0030855;GO:0031424;GO:0032501;GO:0032502;GO:0043588;GO:0048513;GO:0048731;GO:0048856;GO:0048869;GO:0060429;GO:0070268;	GO:0005575;GO:0005622;GO:0005623;GO:0005737;GO:0005829;GO:0044424;GO:0044444;GO:0044464;	keratin type II	hair keratin type II intermediate filament
KRT25	1656	130324.596097137	63148.7220918123	-1.04525995938412	3.26833110749741e-07	5.55586843850169e-05	Down	K07604 KRT1; type I keratin, acidic	ko04915:Estrogen signaling pathway|ko05150:Staphylococcus aureus infection	GO:0003674;GO:0005488;GO:0005515;GO:0046982;GO:0046983;	GO:0001942;GO:0002009;GO:0006996;GO:0007010;GO:0007275;GO:0007568;GO:0008150;GO:0008219;GO:0008544;GO:0009653;GO:0009888;GO:0009913;GO:0009987;GO:0012501;GO:0016043;GO:0022404;GO:0022405;GO:0030154;GO:0030216;GO:0030855;GO:0031069;GO:0031424;GO:0032501;GO:0032502;GO:0042303;GO:0042633;GO:0043588;GO:0045103;GO:0045104;GO:0045109;GO:0048513;GO:0048729;GO:0048730;GO:0048731;GO:0048856;GO:0048869;GO:…	GO:0005575;GO:0005622;GO:0005623;GO:0005737;GO:0005829;GO:0044424;GO:0044444;GO:0044464;	Essential for the proper assembly of type I and type II keratin protein complexes and formation of keratin intermediate filaments in the inner root sheath (irs) (By similarity). Plays a role in the cytoskeleton organization (By similarity)	keratin 25
KRT33A	1672	40815.4176019246	17409.4059412378	-1.22926939679914	4.21022391403372e-17	1.98606787584755e-13	Down	K07604 KRT1; type I keratin, acidic	ko04915:Estrogen signaling pathway|ko05150:Staphylococcus aureus infection	GO:0003674;GO:0005198;GO:0005200;	GO:0006996;GO:0007010;GO:0007275;GO:0007568;GO:0008150;GO:0008219;GO:0008544;GO:0009888;GO:0009913;GO:0009987;GO:0012501;GO:0016043;GO:0030154;GO:0030216;GO:0030855;GO:0031424;GO:0032501;GO:0032502;GO:0042303;GO:0042633;GO:0043588;GO:0048513;GO:0048731;GO:0048856;GO:0048869;GO:0060429;GO:0070268;GO:0071840;	GO:0005575;GO:0005622;GO:0005623;GO:0005737;GO:0005829;GO:0005856;GO:0005882;GO:0043226;GO:0043228;GO:0043229;GO:0043232;GO:0044422;GO:0044424;GO:0044430;GO:0044444;GO:0044446;GO:0044464;GO:0045111;GO:0099080;GO:0099081;GO:0099512;GO:0099513;	Belongs to the intermediate filament family	keratin 33A
KRT71	2259	99615.3484850923	46535.9763327304	-1.09799908545853	9.07652449527822e-08	1.96856253679775e-05	Down	K07605 KRT2; type II keratin, basic	NA	NA	GO:0001942;GO:0002009;GO:0006996;GO:0007010;GO:0007275;GO:0008150;GO:0008219;GO:0008544;GO:0009653;GO:0009888;GO:0009913;GO:0009987;GO:0012501;GO:0016043;GO:0022404;GO:0022405;GO:0030154;GO:0030216;GO:0030855;GO:0031069;GO:0031424;GO:0032501;GO:0032502;GO:0042303;GO:0042633;GO:0043588;GO:0045103;GO:0045104;GO:0045109;GO:0048513;GO:0048729;GO:0048730;GO:0048731;GO:0048856;GO:0048869;GO:0060429;GO:…	GO:0005575;GO:0005622;GO:0005623;GO:0005737;GO:0005829;GO:0005856;GO:0005882;GO:0043226;GO:0043228;GO:0043229;GO:0043232;GO:0044422;GO:0044424;GO:0044430;GO:0044444;GO:0044446;GO:0044464;GO:0045095;GO:0045111;GO:0099080;GO:0099081;GO:0099512;GO:0099513;	component of keratin intermediate filaments in the inner root sheath (IRS) of the hair follicle	keratin 71
KRTAP4.3	933	970.727637776101	451.179053087825	-1.10443001395932	3.25321036287883e-08	7.98675995624614e-06	Down	NA	NA	NA	NA	NA	NA	keratin associated protein 4.3
KY	5524	143.912363784832	387.766794925913	1.43424492351113	0.000108777267547627	0.00633493290542029	Up	K24456 KY; kyphoscoliosis peptidase [EC:3.4.-.-]	NA	NA	GO:0007275;GO:0007517;GO:0007528;GO:0008150;GO:0009987;GO:0016043;GO:0032501;GO:0032502;GO:0048513;GO:0048731;GO:0048856;GO:0050808;GO:0061061;GO:0071840;	GO:0005575;GO:0005622;GO:0005623;GO:0005737;GO:0005856;GO:0030016;GO:0030017;GO:0030018;GO:0031674;GO:0043226;GO:0043228;GO:0043229;GO:0043232;GO:0043292;GO:0044422;GO:0044424;GO:0044444;GO:0044449;GO:0044464;GO:0099080;GO:0099081;GO:0099512;	Kyphoscoliosis peptidase	kyphoscoliosis peptidase
LAT2	1719	261.153753276436	123.198633861084	-1.09067378695783	0.000170270374644573	0.00889981080102062	Down	K26356 LAT2, LAB; linker for activation of T-cells family member 2	ko04650:Natural killer cell mediated cytotoxicity	GO:0003674;GO:0005488;GO:0005515;GO:0019904;GO:0042169;	GO:0001775;GO:0002253;GO:0002376;GO:0002429;GO:0002682;GO:0002684;GO:0002757;GO:0002764;GO:0002768;GO:0007154;GO:0007165;GO:0007166;GO:0008150;GO:0009987;GO:0019722;GO:0019932;GO:0023052;GO:0035556;GO:0038093;GO:0038095;GO:0042113;GO:0045321;GO:0046649;GO:0048518;GO:0048583;GO:0048584;GO:0050776;GO:0050778;GO:0050789;GO:0050794;GO:0050851;GO:0050853;GO:0050896;GO:0051716;GO:0065007;GO:0006955;	GO:0005575;GO:0005623;GO:0005886;GO:0016020;GO:0044425;GO:0044464;GO:0045121;GO:0071944;GO:0098589;GO:0098805;GO:0098857;	Linker for activation of T-cells family member 2	linker for activation of T cells family member 2
LGALS4	1122	95.8826255559446	194.093549877722	1.0159719547279	0.000645459258884419	0.0242531108251496	Up	K10091 LGALS4; galectin-4	NA	GO:0003674;GO:0005488;GO:0016936;GO:0030246;GO:0097367;	GO:0007155;GO:0008150;GO:0022610;	GO:0005575;GO:0005576;GO:0005615;GO:0005622;GO:0005623;GO:0005737;GO:0005829;GO:0005886;GO:0016020;GO:0044421;GO:0044424;GO:0044444;GO:0044464;GO:0071944;	Lectin, galactoside-binding, soluble, 4	galectin 4
LGI3	3749	49.3508541335742	131.947900288429	1.42997433687738	0.000178186533399347	0.0092115115033213	Up	K19999 LGI3; leucine-rich repeat LGI family member 3	NA	NA	GO:0008150;GO:0017157;GO:0032879;GO:0050789;GO:0050794;GO:0051046;GO:0051049;GO:0060627;GO:0065007;GO:1903530;GO:0016192;GO:0046903;GO:0006810;GO:0006887;GO:0009987;GO:0032940;GO:0051179;GO:0051234;	GO:0005575;GO:0005576;GO:0005622;GO:0005623;GO:0005737;GO:0008021;GO:0012505;GO:0030133;GO:0031410;GO:0031982;GO:0043226;GO:0043227;GO:0043229;GO:0044424;GO:0044444;GO:0044456;GO:0044464;GO:0045202;GO:0070382;GO:0097458;GO:0097708;GO:0098793;GO:0099503;	repeat LGI family member 3	leucine rich repeat LGI family member 3
LIN7A	6149	123.912054094779	348.448565911713	1.49521287303679	0.000903435845360092	0.0307706335128151	Up	K19931 LIN7; protein lin-7	NA	GO:0003674;GO:0005488;GO:0005515;GO:0019904;GO:0030165;GO:0097016;	GO:0001505;GO:0006810;GO:0006836;GO:0006887;GO:0007154;GO:0007163;GO:0007267;GO:0007268;GO:0007269;GO:0007275;GO:0007423;GO:0008104;GO:0008150;GO:0009987;GO:0016043;GO:0016192;GO:0022607;GO:0023052;GO:0023061;GO:0030011;GO:0032501;GO:0032502;GO:0032940;GO:0033036;GO:0034613;GO:0035088;GO:0035090;GO:0043583;GO:0043933;GO:0044085;GO:0045197;GO:0045199;GO:0046903;GO:0046907;GO:0048489;GO:0048513;GO:…	GO:0005575;GO:0005623;GO:0005886;GO:0005911;GO:0005912;GO:0016020;GO:0016323;GO:0030054;GO:0032991;GO:0044425;GO:0044459;GO:0044464;GO:0045202;GO:0070161;GO:0071944;GO:0097025;GO:0098590;GO:0098796;GO:0098797;	Lin-7 homolog	lin-7 homolog A, crumbs cell polarity complex component
LOC100144429	1144	329.429651008538	26.2922037923292	-3.64380712930258	8.43586779611701e-11	5.68487105160471e-08	Down	K01340 E3.4.21.59; tryptase [EC:3.4.21.59]	ko05164:Influenza A	GO:0003674;GO:0003824;GO:0004175;GO:0004252;GO:0005488;GO:0005539;GO:0008201;GO:0008233;GO:0008236;GO:0016787;GO:0017171;GO:0043167;GO:0043168;GO:0070011;GO:0097367;GO:0140096;GO:1901681;	GO:0006508;GO:0006807;GO:0006950;GO:0006952;GO:0006954;GO:0008150;GO:0008152;GO:0009987;GO:0016043;GO:0019538;GO:0022411;GO:0022617;GO:0030198;GO:0043062;GO:0043170;GO:0044238;GO:0050896;GO:0071704;GO:0071840;GO:1901564;	GO:0005575;GO:0005576;	Belongs to the peptidase S1 family	tryptase-2
LOC100192427	1525	150.234264108275	40.6540575394663	-1.90874756606555	3.8105550391686e-05	0.00281966129545382	Down	NA	NA	NA	NA	NA	Immunoglobulin	Fc gamma 2 receptor
LOC100526782	1560	35483.2947503573	15717.5950189349	-1.1746191306152	9.18212450937864e-11	5.97439680577468e-08	Down	K07604 KRT1; type I keratin, acidic	ko04915:Estrogen signaling pathway|ko05150:Staphylococcus aureus infection	GO:0003674;GO:0005198;GO:0005200;	GO:0006996;GO:0007010;GO:0007275;GO:0007568;GO:0008150;GO:0008219;GO:0008544;GO:0009888;GO:0009913;GO:0009987;GO:0012501;GO:0016043;GO:0030154;GO:0030216;GO:0030855;GO:0031424;GO:0032501;GO:0032502;GO:0042303;GO:0042633;GO:0043588;GO:0048513;GO:0048731;GO:0048856;GO:0048869;GO:0060429;GO:0070268;GO:0071840;	GO:0005575;GO:0005622;GO:0005623;GO:0005737;GO:0005829;GO:0005856;GO:0005882;GO:0043226;GO:0043228;GO:0043229;GO:0043232;GO:0044422;GO:0044424;GO:0044430;GO:0044444;GO:0044446;GO:0044464;GO:0045111;GO:0099080;GO:0099081;GO:0099512;GO:0099513;	structural molecule activity	keratin 33B
LOC100526784	1998	33763.3395929334	16043.4590776052	-1.07339114091947	1.35593393788203e-09	5.81479942588545e-07	Down	K07605 KRT2; type II keratin, basic	NA	NA	NA	NA	keratin type II	keratin 81
LOC101102105	738	14489.9369709193	6419.77964864045	-1.17441867470922	1.61537136609782e-05	0.00141573903433786	Down	NA	NA	NA	NA	NA	NA	cornifin-A
LOC101102155	3718	772.2745020164	1885.50157137384	1.28895559445715	5.58072688806723e-10	2.84103103676974e-07	Up	K12162 UFM1; ubiquitin-fold modifier 1	NA	NA	GO:0006464;GO:0006807;GO:0006950;GO:0008150;GO:0008152;GO:0009966;GO:0009987;GO:0010646;GO:0010941;GO:0019538;GO:0023051;GO:0032446;GO:0033143;GO:0033146;GO:0033554;GO:0034976;GO:0036211;GO:0042981;GO:0043066;GO:0043067;GO:0043069;GO:0043170;GO:0043412;GO:0044237;GO:0044238;GO:0044260;GO:0044267;GO:0048519;GO:0048523;GO:0048583;GO:0050789;GO:0050794;GO:0050896;GO:0051716;GO:0060548;GO:0065007;GO:…	GO:0005575;GO:0005622;GO:0005623;GO:0005634;GO:0005737;GO:0005783;GO:0012505;GO:0043226;GO:0043227;GO:0043229;GO:0043231;GO:0044424;GO:0044444;GO:0044464;	modifier 1	ubiquitin fold modifier 1
LOC101102230	2392	415.711384429779	128.631523751325	-1.69659274773291	0.000186293092769007	0.00955207708548478	Down	K06259 CD36; CD36 antigen	ko03320:PPAR signaling pathway|ko04145:Phagosome|ko04152:AMPK signaling pathway|ko04512:ECM-receptor interaction|ko04640:Hematopoietic cell lineage|ko04920:Adipocytokine signaling pathway|ko04931:Insulin resistance|ko04975:Fat digestion and absorption|ko04979:Cholesterol metabolism|ko05144:Malaria|ko05415:Diabetic cardiomyopathy|ko05417:Lipid and atherosclerosis	GO:0001540;GO:0003674;GO:0005041;GO:0005044;GO:0005102;GO:0005488;GO:0005504;GO:0005515;GO:0008035;GO:0008289;GO:0008329;GO:0019838;GO:0019955;GO:0030169;GO:0030228;GO:0031406;GO:0033218;GO:0033293;GO:0035325;GO:0036041;GO:0036094;GO:0038023;GO:0038024;GO:0038187;GO:0042277;GO:0043167;GO:0043168;GO:0043177;GO:0044877;GO:0050431;GO:0060089;GO:0070053;GO:0070538;GO:0070892;GO:0071813;GO:0071814;GO:…	GO:0000003;GO:0000122;GO:0001101;GO:0001505;GO:0001676;GO:0001775;GO:0001816;GO:0001817;GO:0001819;GO:0001890;GO:0001893;GO:0001932;GO:0001934;GO:0001952;GO:0001954;GO:0002218;GO:0002221;GO:0002224;GO:0002237;GO:0002252;GO:0002253;GO:0002263;GO:0002274;GO:0002275;GO:0002283;GO:0002366;GO:0002376;GO:0002443;GO:0002444;GO:0002446;GO:0002474;GO:0002478;GO:0002479;GO:0002576;GO:0002682;GO:0002684;GO:…	GO:0005575;GO:0005622;GO:0005623;GO:0005737;GO:0005739;GO:0005783;GO:0005794;GO:0005886;GO:0005887;GO:0005901;GO:0005903;GO:0009897;GO:0009986;GO:0012505;GO:0012506;GO:0016020;GO:0016021;GO:0030139;GO:0030141;GO:0030659;GO:0030666;GO:0030667;GO:0031090;GO:0031091;GO:0031092;GO:0031224;GO:0031226;GO:0031253;GO:0031410;GO:0031526;GO:0031982;GO:0032991;GO:0035579;GO:0042383;GO:0042581;GO:0042995;GO:…	Belongs to the CD36 family	platelet glycoprotein 4-like
LOC101102413	2985	59.4889219239979	6.31763430833599	-3.28023772472019	8.82420356875809e-05	0.00544130382806851	Down	K16142 HP; haptoglobin	NA	GO:0003674;GO:0005488;GO:0005515;GO:0030492;GO:0042802;GO:0042803;GO:0046983;	GO:0000003;GO:0000302;GO:0001101;GO:0001666;GO:0001775;GO:0001889;GO:0002237;GO:0002252;GO:0002263;GO:0002274;GO:0002275;GO:0002283;GO:0002366;GO:0002376;GO:0002443;GO:0002444;GO:0002446;GO:0002526;GO:0006810;GO:0006887;GO:0006897;GO:0006898;GO:0006950;GO:0006952;GO:0006954;GO:0006955;GO:0006979;GO:0007154;GO:0007165;GO:0007166;GO:0007219;GO:0007275;GO:0007276;GO:0007283;GO:0007568;GO:0007584;GO:…	GO:0005575;GO:0005576;GO:0005615;GO:0005622;GO:0005623;GO:0005737;GO:0005783;GO:0005794;GO:0012505;GO:0030139;GO:0030141;GO:0031410;GO:0031838;GO:0031974;GO:0031982;GO:0031983;GO:0032991;GO:0032994;GO:0034358;GO:0034364;GO:0034366;GO:0034774;GO:0035580;GO:0042581;GO:0043226;GO:0043227;GO:0043229;GO:0043231;GO:0043233;GO:0044421;GO:0044422;GO:0044424;GO:0044433;GO:0044444;GO:0044446;GO:0044464;GO:…	As a result of hemolysis, hemoglobin is found to accumulate in the kidney and is secreted in the urine. Haptoglobin captures, and combines with free plasma hemoglobin to allow hepatic recycling of heme iron and to prevent kidney damage. Haptoglobin also acts as an antioxidant, has antibacterial activity and plays a role in modulating many aspects of the acute phase response. Hemoglobin haptoglobi…	haptoglobin
LOC101102549	2351	426.12696967128	1381.44453353963	1.69725893126399	3.09512974356777e-07	5.32994771607162e-05	Up	NA	NA	GO:0003674;GO:0005488;GO:0005515;GO:0030674;GO:0060090;	GO:0006066;GO:0006629;GO:0006694;GO:0006696;GO:0008150;GO:0008152;GO:0008202;GO:0008204;GO:0008610;GO:0009058;GO:0009987;GO:0016125;GO:0016126;GO:0016128;GO:0016129;GO:0044107;GO:0044108;GO:0044237;GO:0044238;GO:0044249;GO:0044255;GO:0044281;GO:0044283;GO:0046165;GO:0071704;GO:0097384;GO:1901360;GO:1901362;GO:1901576;GO:1901615;GO:1901617;GO:1902652;GO:1902653;	GO:0005575;GO:0005622;GO:0005623;GO:0005737;GO:0005783;GO:0005789;GO:0012505;GO:0016020;GO:0016021;GO:0030133;GO:0031224;GO:0031410;GO:0031982;GO:0031984;GO:0042175;GO:0043226;GO:0043227;GO:0043229;GO:0043231;GO:0044422;GO:0044424;GO:0044425;GO:0044432;GO:0044444;GO:0044446;GO:0044464;GO:0097708;GO:0098827;	ergosterol biosynthetic protein 28-like	ergosterol biosynthetic protein 28 homolog
LOC101103602	3356	408.886328694175	2159.14412068751	2.40037924540193	5.05436326509746e-16	1.90741560898248e-12	Up	K15528 FAAH; fatty acid amide hydrolase [EC:3.5.1.99]	ko04723:Retrograde endocannabinoid signaling	GO:0003674;GO:0003824;GO:0004040;GO:0016787;GO:0016810;GO:0016811;	GO:0007275;GO:0007399;GO:0008150;GO:0009987;GO:0010720;GO:0010975;GO:0010976;GO:0022008;GO:0030154;GO:0031344;GO:0031346;GO:0032101;GO:0032103;GO:0032501;GO:0032502;GO:0045595;GO:0045597;GO:0045664;GO:0045666;GO:0048518;GO:0048522;GO:0048583;GO:0048584;GO:0048679;GO:0048680;GO:0048699;GO:0048731;GO:0048856;GO:0048869;GO:0050767;GO:0050769;GO:0050789;GO:0050793;GO:0050794;GO:0051094;GO:0051128;GO:…	GO:0005575;GO:0005622;GO:0005623;GO:0005737;GO:0005739;GO:0005740;GO:0005743;GO:0016020;GO:0019866;GO:0031090;GO:0031966;GO:0031967;GO:0031975;GO:0043226;GO:0043227;GO:0043229;GO:0043231;GO:0044422;GO:0044424;GO:0044429;GO:0044444;GO:0044446;GO:0044464;	Amidase	vitamin D3 hydroxylase-associated protein-like
LOC101103766	8329	64.9009169838137	25.7334590575049	-1.34468786164465	0.00115747634990098	0.0366162293819173	Down	K04176 CCR1, CD191; C-C chemokine receptor type 1	ko04060:Cytokine-cytokine receptor interaction|ko04061:Viral protein interaction with cytokine and cytokine receptor|ko04062:Chemokine signaling pathway|ko05163:Human cytomegalovirus infection|ko05167:Kaposi sarcoma-associated herpesvirus infection	GO:0001637;GO:0001653;GO:0003674;GO:0003824;GO:0004435;GO:0004620;GO:0004629;GO:0004888;GO:0004896;GO:0004930;GO:0004950;GO:0005488;GO:0005515;GO:0008081;GO:0008528;GO:0016298;GO:0016493;GO:0016787;GO:0016788;GO:0019955;GO:0019956;GO:0019957;GO:0035717;GO:0038023;GO:0042578;GO:0060089;GO:0071791;	GO:0001932;GO:0001934;GO:0002376;GO:0002407;GO:0002520;GO:0002682;GO:0002683;GO:0002684;GO:0002685;GO:0002687;GO:0002688;GO:0002690;GO:0002761;GO:0002763;GO:0006810;GO:0006811;GO:0006812;GO:0006816;GO:0006873;GO:0006874;GO:0006875;GO:0006887;GO:0006928;GO:0006935;GO:0006950;GO:0006952;GO:0006954;GO:0006955;GO:0007154;GO:0007155;GO:0007165;GO:0007166;GO:0007186;GO:0007187;GO:0007204;GO:0007267;GO:…	GO:0005575;GO:0005623;GO:0005886;GO:0005887;GO:0009897;GO:0009986;GO:0016020;GO:0016021;GO:0031224;GO:0031226;GO:0036477;GO:0043025;GO:0044297;GO:0044425;GO:0044459;GO:0044464;GO:0071944;GO:0097458;GO:0098552;	C-C chemokine receptor type	C-C chemokine receptor type 1-like
LOC101103772	907	49897.6127476084	21185.0951835666	-1.23597330785908	1.58167111411627e-12	2.29573478863538e-09	Down	NA	NA	NA	GO:0007275;GO:0008150;GO:0008544;GO:0009888;GO:0009913;GO:0009987;GO:0030154;GO:0030216;GO:0030855;GO:0031424;GO:0032501;GO:0032502;GO:0043588;GO:0048513;GO:0048731;GO:0048856;GO:0048869;GO:0060429;	GO:0005575;GO:0005622;GO:0005623;GO:0005737;GO:0005829;GO:0044424;GO:0044444;GO:0044464;	Keratin-associated protein 11-1-like	keratin-associated protein 11-1
LOC101104728	635	68.9546216204873	3.88530486631493	-4.220362934595	1.50055491050342e-05	0.00132929439466145	Down	NA	NA	NA	GO:0001906;GO:0002376;GO:0002818;GO:0006950;GO:0006952;GO:0006955;GO:0006959;GO:0006968;GO:0008150;GO:0009605;GO:0009607;GO:0009617;GO:0009987;GO:0019730;GO:0031640;GO:0033554;GO:0035821;GO:0042742;GO:0043207;GO:0044364;GO:0044419;GO:0050896;GO:0051704;GO:0051707;GO:0051716;GO:0061844;GO:0098542;	GO:0005575;GO:0005576;GO:0005615;GO:0005622;GO:0005623;GO:0005737;GO:0030139;GO:0031410;GO:0031974;GO:0031982;GO:0031983;GO:0043226;GO:0043227;GO:0043229;GO:0043233;GO:0044421;GO:0044422;GO:0044424;GO:0044433;GO:0044444;GO:0044446;GO:0044464;GO:0045335;GO:0060205;GO:0070013;GO:0071682;GO:0097013;GO:0097708;	defense response to fungus	antimicrobial peptide NK-lysin
LOC101105132	1578	1674.55546510719	777.348983556907	-1.10472769903541	3.54800754413924e-05	0.00265664104564934	Down	K09502 DNAJA1; DnaJ homolog subfamily A member 1	ko04141:Protein processing in endoplasmic reticulum	GO:0001664;GO:0001671;GO:0003674;GO:0005102;GO:0005488;GO:0005515;GO:0008047;GO:0008134;GO:0019899;GO:0019904;GO:0030234;GO:0030544;GO:0030957;GO:0031072;GO:0031625;GO:0044389;GO:0050750;GO:0051087;GO:0055131;GO:0060589;GO:0060590;GO:0070325;GO:0098772;	GO:0000003;GO:0001932;GO:0001933;GO:0006457;GO:0006469;GO:0006810;GO:0006928;GO:0006950;GO:0006974;GO:0006986;GO:0007154;GO:0007165;GO:0007276;GO:0007283;GO:0008104;GO:0008150;GO:0009719;GO:0009725;GO:0009755;GO:0009892;GO:0009966;GO:0009968;GO:0009987;GO:0010033;GO:0010563;GO:0010605;GO:0010646;GO:0010648;GO:0010941;GO:0010942;GO:0014070;GO:0019220;GO:0019222;GO:0019953;GO:0022414;GO:0023051;GO:…	GO:0005575;GO:0005622;GO:0005623;GO:0005737;GO:0005783;GO:0005789;GO:0005829;GO:0005856;GO:0012505;GO:0015630;GO:0016020;GO:0031984;GO:0042175;GO:0043226;GO:0043227;GO:0043228;GO:0043229;GO:0043231;GO:0043232;GO:0044422;GO:0044424;GO:0044425;GO:0044432;GO:0044444;GO:0044446;GO:0044464;GO:0098552;GO:0098554;GO:0098562;GO:0098827;	homolog, subfamily A, member	dnaJ homolog subfamily A member 1
LOC101105214	331	705.57223870847	340.21520510633	-1.05127718579181	1.00076374211158e-07	2.12173157864084e-05	Down	K23126 DEFB103; beta-defensin 103	ko04621:NOD-like receptor signaling pathway|ko05150:Staphylococcus aureus infection	GO:0003674;GO:0005102;GO:0005488;GO:0005515;GO:0030545;GO:0042056;GO:0048018;GO:0098772;	GO:0001906;GO:0002376;GO:0006928;GO:0006935;GO:0006950;GO:0006952;GO:0006955;GO:0006959;GO:0008150;GO:0009605;GO:0009607;GO:0009617;GO:0009966;GO:0009987;GO:0010469;GO:0010646;GO:0016477;GO:0019730;GO:0023051;GO:0031640;GO:0035821;GO:0040011;GO:0042221;GO:0042330;GO:0042742;GO:0043207;GO:0044364;GO:0044419;GO:0048583;GO:0048870;GO:0050789;GO:0050794;GO:0050829;GO:0050830;GO:0050896;GO:0050918;GO:…	GO:0005575;GO:0005576;GO:0005615;GO:0005622;GO:0005623;GO:0005737;GO:0005794;GO:0005796;GO:0012505;GO:0031974;GO:0043226;GO:0043227;GO:0043229;GO:0043231;GO:0043233;GO:0044421;GO:0044422;GO:0044424;GO:0044431;GO:0044444;GO:0044446;GO:0044464;GO:0070013;	Beta-defensin 103A-like	beta-defensin 103A-like
LOC101105810	2162	208.76190476909	78.9401965397838	-1.4110836217369	8.66900966686966e-05	0.00536313257062831	Down	NA	NA	NA	NA	NA	GTPase, IMAP family member	GTPase IMAP family member 4-like
LOC101105937	7451	70.4113341425267	14.9909025599155	-2.23284730159892	6.65599842477268e-09	2.1286785470684e-06	Down	K06551 SIRPA_B1_G, CD172; signal-regulatory protein alpha/beta1/gamma	ko04380:Osteoclast differentiation	NA	GO:0001775;GO:0002244;GO:0002252;GO:0002263;GO:0002274;GO:0002275;GO:0002283;GO:0002366;GO:0002376;GO:0002443;GO:0002444;GO:0002446;GO:0002520;GO:0002682;GO:0002684;GO:0002694;GO:0002696;GO:0006810;GO:0006887;GO:0006897;GO:0006909;GO:0006910;GO:0006911;GO:0006928;GO:0006950;GO:0006952;GO:0006955;GO:0006996;GO:0007010;GO:0007015;GO:0007154;GO:0007155;GO:0007160;GO:0007165;GO:0007166;GO:0007267;GO:…	GO:0005575;GO:0005622;GO:0005623;GO:0005737;GO:0005886;GO:0005887;GO:0012505;GO:0012506;GO:0016020;GO:0016021;GO:0030141;GO:0030659;GO:0030667;GO:0031090;GO:0031224;GO:0031226;GO:0031410;GO:0031982;GO:0043226;GO:0043227;GO:0043229;GO:0044422;GO:0044424;GO:0044425;GO:0044433;GO:0044444;GO:0044446;GO:0044459;GO:0044464;GO:0070820;GO:0070821;GO:0071944;GO:0097708;GO:0098588;GO:0098805;GO:0099503;GO:…	Tyrosine-protein phosphatase non-receptor type substrate	tyrosine-protein phosphatase non-receptor type substrate 1-like
LOC101106651	1428	3.43159567264081	21.3924238445157	2.62912347141888	0.00132957348961164	0.0403989084951403	Up	K10068 SFTPD, SFTP4; pulmonary surfactant-associated protein D	ko04145:Phagosome	GO:0001530;GO:0003674;GO:0005488;GO:0005515;GO:0008289;GO:0030246;GO:0036094;GO:0042802;GO:0048029;GO:0097367;	GO:0001817;GO:0001818;GO:0001894;GO:0002218;GO:0002221;GO:0002224;GO:0002252;GO:0002253;GO:0002376;GO:0002682;GO:0002683;GO:0002684;GO:0002694;GO:0002695;GO:0002757;GO:0002758;GO:0002764;GO:0006807;GO:0006810;GO:0006897;GO:0006898;GO:0006909;GO:0006928;GO:0006935;GO:0006950;GO:0006952;GO:0006955;GO:0006959;GO:0007154;GO:0007162;GO:0007165;GO:0007275;GO:0008150;GO:0008152;GO:0008228;GO:0008285;GO:…	GO:0000323;GO:0005575;GO:0005576;GO:0005615;GO:0005622;GO:0005623;GO:0005737;GO:0005764;GO:0005768;GO:0005770;GO:0005771;GO:0005773;GO:0005783;GO:0005789;GO:0005791;GO:0012505;GO:0016020;GO:0030135;GO:0030136;GO:0030139;GO:0031410;GO:0031982;GO:0031984;GO:0042175;GO:0043226;GO:0043227;GO:0043229;GO:0043231;GO:0044421;GO:0044422;GO:0044424;GO:0044425;GO:0044432;GO:0044444;GO:0044446;GO:0044464;GO:…	Contributes to the lung's defense against inhaled microorganisms, organic antigens and toxins. Interacts with compounds such as bacterial lipopolysaccharides, oligosaccharides and fatty acids and modulates leukocyte action in immune response. May participate in the extracellular reorganization or turnover of pulmonary surfactant. Binds strongly maltose residues and to a lesser extent other alpha-…	pulmonary surfactant-associated protein D
LOC101106941	1752	1286.87626866804	2621.45373740125	1.02650627149059	9.44393196799255e-06	0.000909171185224752	Up	K25535 FGFBP; fibroblast growth factor-binding protein	NA	GO:0003674;GO:0005488;GO:0005515;GO:0005539;GO:0008201;GO:0017134;GO:0019838;GO:0043167;GO:0043168;GO:0097367;GO:1901681;	GO:0001936;GO:0001938;GO:0007154;GO:0007165;GO:0007166;GO:0007167;GO:0007169;GO:0007267;GO:0008150;GO:0008284;GO:0008285;GO:0008543;GO:0009719;GO:0009966;GO:0009967;GO:0009987;GO:0010033;GO:0010594;GO:0010595;GO:0010632;GO:0010634;GO:0010646;GO:0010647;GO:0022603;GO:0023051;GO:0023052;GO:0023056;GO:0030334;GO:0030335;GO:0032879;GO:0040012;GO:0040017;GO:0040036;GO:0042127;GO:0042221;GO:0043535;GO:…	GO:0005575;GO:0005576;GO:0005615;GO:0005623;GO:0009986;GO:0044421;GO:0044464;	Fibroblast growth factor-binding protein 1	fibroblast growth factor-binding protein 1
LOC101107270	1387	163.167670126368	460.463100231131	1.49527415536889	3.58334562419051e-08	8.55875298517098e-06	Up	K23902 PDCD6; programmed cell death protein 6	NA	GO:0000287;GO:0003674;GO:0003824;GO:0004175;GO:0004197;GO:0004198;GO:0005488;GO:0005509;GO:0005515;GO:0008233;GO:0008234;GO:0016787;GO:0042802;GO:0042803;GO:0043167;GO:0043169;GO:0043495;GO:0046872;GO:0046983;GO:0048306;GO:0060090;GO:0070011;GO:0140096;	GO:0001837;GO:0001932;GO:0001934;GO:0001936;GO:0001938;GO:0006508;GO:0006807;GO:0006810;GO:0006886;GO:0006888;GO:0006900;GO:0006901;GO:0006903;GO:0006915;GO:0006919;GO:0006950;GO:0006996;GO:0007154;GO:0007165;GO:0007166;GO:0007167;GO:0007169;GO:0007275;GO:0008104;GO:0008150;GO:0008152;GO:0008219;GO:0008284;GO:0009266;GO:0009408;GO:0009628;GO:0009653;GO:0009790;GO:0009792;GO:0009888;GO:0009893;GO:…	GO:0005575;GO:0005622;GO:0005623;GO:0005634;GO:0005737;GO:0005783;GO:0005798;GO:0012505;GO:0012506;GO:0012507;GO:0016020;GO:0030117;GO:0030120;GO:0030127;GO:0030133;GO:0030134;GO:0030135;GO:0030658;GO:0030659;GO:0030660;GO:0030662;GO:0031090;GO:0031410;GO:0031982;GO:0032991;GO:0043226;GO:0043227;GO:0043229;GO:0043231;GO:0044422;GO:0044424;GO:0044425;GO:0044432;GO:0044433;GO:0044444;GO:0044446;GO:…	programmed cell death	programmed cell death protein 6
LOC101107513	1210	37.5500226883231	0	-7.87731406029273	3.13075852296906e-09	1.13604389557506e-06	Down	K10104 FCN; ficolin	NA	GO:0001664;GO:0003674;GO:0003824;GO:0004175;GO:0004252;GO:0005102;GO:0005488;GO:0005515;GO:0008233;GO:0008236;GO:0008329;GO:0016787;GO:0017171;GO:0031406;GO:0033691;GO:0036094;GO:0038023;GO:0038187;GO:0043167;GO:0043168;GO:0043177;GO:0060089;GO:0070011;GO:0097367;GO:0140096;	GO:0001775;GO:0001817;GO:0001819;GO:0001867;GO:0002218;GO:0002220;GO:0002221;GO:0002252;GO:0002253;GO:0002263;GO:0002274;GO:0002275;GO:0002283;GO:0002366;GO:0002376;GO:0002429;GO:0002443;GO:0002444;GO:0002446;GO:0002682;GO:0002684;GO:0002752;GO:0002757;GO:0002758;GO:0002764;GO:0002768;GO:0002791;GO:0002793;GO:0006508;GO:0006807;GO:0006810;GO:0006887;GO:0006897;GO:0006909;GO:0006910;GO:0006950;GO:…	GO:0005575;GO:0005576;GO:0005622;GO:0005623;GO:0005737;GO:0005886;GO:0009897;GO:0009986;GO:0012505;GO:0016020;GO:0019897;GO:0019898;GO:0030141;GO:0031232;GO:0031410;GO:0031974;GO:0031982;GO:0031983;GO:0034774;GO:0043226;GO:0043227;GO:0043229;GO:0043233;GO:0044422;GO:0044424;GO:0044425;GO:0044433;GO:0044444;GO:0044446;GO:0044459;GO:0044464;GO:0060205;GO:0070013;GO:0071944;GO:0097708;GO:0098552;GO:…	complement activation, lectin pathway	ficolin-2
LOC101108781	2298	12384.9786157677	2803.26257305536	-2.14335461421983	0.000642803406264748	0.0242531108251496	Down	-	-	-	-	-	-	-
LOC101108811	3697	73.6603756987309	7.24063090775212	-3.36464821751183	1.67578989033428e-05	0.00144385750870857	Down	K04175 CXCR1, IL8RA, CD181; C-X-C chemokine receptor type 1	ko04060:Cytokine-cytokine receptor interaction|ko04061:Viral protein interaction with cytokine and cytokine receptor|ko04062:Chemokine signaling pathway|ko04072:Phospholipase D signaling pathway|ko04144:Endocytosis|ko05120:Epithelial cell signaling in Helicobacter pylori infection	GO:0001637;GO:0001653;GO:0003674;GO:0004888;GO:0004896;GO:0004918;GO:0004930;GO:0004950;GO:0005488;GO:0005515;GO:0008528;GO:0016494;GO:0019955;GO:0019956;GO:0019958;GO:0019959;GO:0038023;GO:0060089;	GO:0001655;GO:0001656;GO:0001775;GO:0001822;GO:0002009;GO:0002252;GO:0002263;GO:0002274;GO:0002275;GO:0002283;GO:0002366;GO:0002376;GO:0002407;GO:0002437;GO:0002438;GO:0002443;GO:0002444;GO:0002446;GO:0002526;GO:0002682;GO:0002683;GO:0002684;GO:0002685;GO:0002687;GO:0002688;GO:0002690;GO:0003008;GO:0003013;GO:0003018;GO:0006810;GO:0006873;GO:0006874;GO:0006875;GO:0006887;GO:0006897;GO:0006898;GO:…	GO:0000323;GO:0005575;GO:0005622;GO:0005623;GO:0005737;GO:0005764;GO:0005773;GO:0005886;GO:0005887;GO:0009986;GO:0012505;GO:0012506;GO:0016020;GO:0016021;GO:0030141;GO:0030659;GO:0030667;GO:0031090;GO:0031224;GO:0031226;GO:0031410;GO:0031982;GO:0042629;GO:0043226;GO:0043227;GO:0043229;GO:0043231;GO:0044422;GO:0044424;GO:0044425;GO:0044433;GO:0044444;GO:0044446;GO:0044459;GO:0044464;GO:0071944;GO:…	c-X-C chemokine receptor type 2-like	C-X-C chemokine receptor type 2
LOC101109838	5325	43.6247310838134	13.2495344461455	-1.7239228862486	0.00165911314328982	0.0470606467165489	Down	K00365 uaZ; urate oxidase [EC:1.7.3.3]	ko00230:Purine metabolism|ko00232:Caffeine metabolism	GO:0003674;GO:0003824;GO:0004846;GO:0016491;GO:0016661;GO:0016663;	GO:0000255;GO:0006082;GO:0006139;GO:0006144;GO:0006145;GO:0006725;GO:0006807;GO:0008150;GO:0008152;GO:0009056;GO:0009058;GO:0009112;GO:0009636;GO:0009987;GO:0010033;GO:0016043;GO:0017144;GO:0018130;GO:0019428;GO:0019439;GO:0019628;GO:0022607;GO:0034641;GO:0042221;GO:0042493;GO:0043603;GO:0043604;GO:0043933;GO:0044085;GO:0044237;GO:0044238;GO:0044248;GO:0044249;GO:0044270;GO:0044271;GO:0044281;GO:…	GO:0005575;GO:0005622;GO:0005623;GO:0005737;GO:0005777;GO:0005782;GO:0005829;GO:0031907;GO:0031974;GO:0042579;GO:0043226;GO:0043227;GO:0043229;GO:0043231;GO:0043233;GO:0044422;GO:0044424;GO:0044438;GO:0044439;GO:0044444;GO:0044446;GO:0044464;GO:0070013;	Catalyzes the oxidation of uric acid to 5- hydroxyisourate, which is further processed to form (S)-allantoin	uricase
LOC101109907	4104	1398.80161779177	286.459429405043	-2.2917710595801	1.15689862509477e-07	2.37277393009927e-05	Down	NA	NA	NA	NA	NA	Macrophage-expressed gene 1 protein	macrophage-expressed gene 1 protein
LOC101109939	2011	28.7005920963794	164.086548903275	2.51544750090809	0.000719188133304219	0.0261471308040796	Up	NA	NA	GO:0000772;GO:0003674;GO:0003824;GO:0004672;GO:0004713;GO:0004714;GO:0004888;GO:0005009;GO:0005102;GO:0005186;GO:0005488;GO:0005515;GO:0005549;GO:0005550;GO:0016301;GO:0016500;GO:0016740;GO:0016772;GO:0016773;GO:0019199;GO:0038023;GO:0060089;GO:0140096;	GO:0001659;GO:0002791;GO:0002792;GO:0003008;GO:0006091;GO:0006109;GO:0006111;GO:0006112;GO:0006355;GO:0006464;GO:0006468;GO:0006793;GO:0006796;GO:0006807;GO:0006950;GO:0006996;GO:0007005;GO:0007154;GO:0007165;GO:0007166;GO:0007167;GO:0007169;GO:0007610;GO:0007611;GO:0007612;GO:0007622;GO:0007623;GO:0007626;GO:0007635;GO:0008150;GO:0008152;GO:0008286;GO:0008306;GO:0008355;GO:0009060;GO:0009267;GO:…	GO:0005575;GO:0005576;GO:0005615;GO:0005622;GO:0005623;GO:0005634;GO:0005737;GO:0005829;GO:0043226;GO:0043227;GO:0043229;GO:0043231;GO:0044421;GO:0044424;GO:0044444;GO:0044464;	pheromone binding	major allergen Equ c 1-like
LOC101110259	6782	127.428815009895	10.4158470339302	-3.63951616166563	1.47762833023374e-06	0.00018223116969399	Down	NA	NA	NA	NA	NA	serine-type endopeptidase inhibitor activity	trophoblast Kunitz domain protein 1-like
LOC101110266	1074	568.643999403892	2151.24067751357	1.91991561013944	2.65676440427559e-09	1.02307117437298e-06	Up	K14457 MOGAT2, MGAT2; 2-acylglycerol O-acyltransferase 2 [EC:2.3.1.22]	ko00561:Glycerolipid metabolism|ko04975:Fat digestion and absorption	GO:0003674;GO:0003824;GO:0003846;GO:0008374;GO:0016407;GO:0016411;GO:0016740;GO:0016746;GO:0016747;	GO:0003008;GO:0006629;GO:0006638;GO:0006639;GO:0006641;GO:0006651;GO:0006810;GO:0007586;GO:0008150;GO:0008152;GO:0008610;GO:0009058;GO:0009987;GO:0019432;GO:0022600;GO:0032501;GO:0044237;GO:0044238;GO:0044249;GO:0044255;GO:0045017;GO:0046339;GO:0046460;GO:0046462;GO:0046463;GO:0046486;GO:0050892;GO:0051179;GO:0051234;GO:0071704;GO:1901576;	GO:0005575;GO:0005622;GO:0005623;GO:0005737;GO:0005783;GO:0005789;GO:0012505;GO:0016020;GO:0031984;GO:0042175;GO:0043226;GO:0043227;GO:0043229;GO:0043231;GO:0044422;GO:0044424;GO:0044425;GO:0044432;GO:0044444;GO:0044446;GO:0044464;GO:0098827;	2-acylglycerol O-acyltransferase 2-like	2-acylglycerol O-acyltransferase 2-like
LOC101110371	499	22.5401339902673	160.924554556524	2.83411010292896	8.62873882515402e-08	1.89320549874222e-05	Up	K25467 SCGB2A; secretoglobin family 2A (mammaglobin)	NA	NA	NA	NA	secretoglobin, family 2A, member 2	mammaglobin-A
LOC101111069	7507	165.35518853784	64.5598144863629	-1.37236056192528	0.00071439584580421	0.0260230409545939	Down	NA	NA	NA	NA	NA	SLAM family member	SLAM family member 7-like
LOC101111178	2153	278.088892752459	1251.40632975521	2.1710856777432	4.00319032411192e-08	9.44202477820847e-06	Up	K07605 KRT2; type II keratin, basic	NA	GO:0003674;GO:0005198;GO:0005200;	GO:0001898;GO:0001899;GO:0001906;GO:0002009;GO:0002376;GO:0006950;GO:0006952;GO:0006955;GO:0006959;GO:0006996;GO:0007010;GO:0007154;GO:0007165;GO:0007166;GO:0007267;GO:0007275;GO:0007398;GO:0008150;GO:0008219;GO:0008284;GO:0008544;GO:0009605;GO:0009607;GO:0009611;GO:0009617;GO:0009653;GO:0009888;GO:0009913;GO:0009987;GO:0012501;GO:0016043;GO:0016055;GO:0019730;GO:0019835;GO:0023052;GO:0030154;GO:…	GO:0005575;GO:0005622;GO:0005623;GO:0005737;GO:0005829;GO:0005856;GO:0005882;GO:0043226;GO:0043228;GO:0043229;GO:0043232;GO:0044422;GO:0044424;GO:0044430;GO:0044444;GO:0044446;GO:0044464;GO:0045111;GO:0099080;GO:0099081;GO:0099512;GO:0099513;	Keratin, type II cytoskeletal	keratin, type II cytoskeletal 6A-like
LOC101111694	2180	213.167088181156	624.940016294858	1.55043786344426	0.00141308222586165	0.0423229341583865	Up	K06751 MHC1; MHC class I antigen	ko04144:Endocytosis|ko04145:Phagosome|ko04218:Cellular senescence|ko04514:Cell adhesion molecules|ko04612:Antigen processing and presentation|ko04650:Natural killer cell mediated cytotoxicity|ko04940:Type I diabetes mellitus|ko05163:Human cytomegalovirus infection|ko05165:Human papillomavirus infection|ko05166:Human T-cell leukemia virus 1 infection|ko05167:Kaposi sarcoma-associated herpesvirus i…	NA	NA	GO:0005575;GO:0005623;GO:0005886;GO:0016020;GO:0044464;GO:0071944;	BOLA class I histocompatibility antigen, alpha chain	BOLA class I histocompatibility antigen, alpha chain BL3-7
LOC101111893	469	12558.972329249	6156.18121106399	-1.02856100452765	4.028562789922e-07	6.44223628010515e-05	Down	NA	NA	NA	GO:0007275;GO:0008150;GO:0008544;GO:0009888;GO:0009913;GO:0009987;GO:0030154;GO:0030216;GO:0030855;GO:0031424;GO:0032501;GO:0032502;GO:0043588;GO:0048513;GO:0048731;GO:0048856;GO:0048869;GO:0060429;	GO:0005575;GO:0005622;GO:0005623;GO:0005737;GO:0005829;GO:0044424;GO:0044444;GO:0044464;	Keratin-associated protein 3-3-like	keratin, high sulfur matrix protein, IIIB3
LOC101111912	4838	232.395207741444	82.4684410189935	-1.4984310771865	0.00107871818745044	0.0348533107517162	Down	NA	NA	NA	NA	NA	NA	protein FAM169B
LOC101112404	297	43860.0587142255	20395.6381235421	-1.10454607600512	1.74039983319769e-09	6.84158426095983e-07	Down	NA	NA	NA	GO:0007275;GO:0008150;GO:0008544;GO:0009888;GO:0009913;GO:0009987;GO:0030154;GO:0030216;GO:0030855;GO:0031424;GO:0032501;GO:0032502;GO:0043588;GO:0048513;GO:0048731;GO:0048856;GO:0048869;GO:0060429;	GO:0005575;GO:0005622;GO:0005623;GO:0005737;GO:0005829;GO:0044424;GO:0044444;GO:0044464;	In the hair cortex, hair keratin intermediate filaments are embedded in an interfilamentous matrix, consisting of hair keratin-associated proteins (KRTAP), which are essential for the formation of a rigid and resistant hair shaft through their extensive disulfide bond cross-linking with abundant cysteine residues of hair keratins. The matrix proteins include the high- sulfur and high-glycine-tyro…	keratin-associated protein 3-2
LOC101112584	2678	1142.22290850059	63.8552188929762	-4.16617025835213	6.47138570734176e-06	0.00065298704230926	Down	K00276 AOC3, AOC2, tynA; primary-amine oxidase [EC:1.4.3.21]	ko00260:Glycine, serine and threonine metabolism|ko00350:Tyrosine metabolism|ko00360:Phenylalanine metabolism|ko00410:beta-Alanine metabolism	GO:0003674;GO:0003824;GO:0005488;GO:0005507;GO:0005509;GO:0005515;GO:0008131;GO:0016491;GO:0016638;GO:0016641;GO:0042802;GO:0042803;GO:0043167;GO:0043169;GO:0046872;GO:0046914;GO:0046982;GO:0046983;GO:0048037;GO:0048038;	GO:0002376;GO:0002523;GO:0002673;GO:0002675;GO:0002682;GO:0002684;GO:0002685;GO:0002687;GO:0003008;GO:0003013;GO:0006807;GO:0006928;GO:0006950;GO:0006952;GO:0006954;GO:0007155;GO:0007568;GO:0007610;GO:0007631;GO:0008015;GO:0008150;GO:0008152;GO:0008217;GO:0009308;GO:0009892;GO:0009987;GO:0010827;GO:0010828;GO:0016477;GO:0019222;GO:0022610;GO:0030334;GO:0030335;GO:0031347;GO:0031349;GO:0032101;GO:…	GO:0005575;GO:0005576;GO:0005615;GO:0005622;GO:0005623;GO:0005737;GO:0005768;GO:0005769;GO:0005783;GO:0005794;GO:0005886;GO:0005902;GO:0009986;GO:0012505;GO:0016020;GO:0016021;GO:0031224;GO:0031410;GO:0031982;GO:0042995;GO:0043226;GO:0043227;GO:0043229;GO:0043231;GO:0044421;GO:0044424;GO:0044425;GO:0044444;GO:0044464;GO:0071944;GO:0097708;GO:0098858;GO:0120025;	amine oxidase	primary amine oxidase, lung isozyme-like
LOC101112822	1062	2167.57800969575	320.988801276146	-2.75587320953783	0.00034107458297886	0.015001716331534	Down	K01168 RNASE1_2; pancreatic ribonuclease [EC:4.6.1.18]	NA	GO:0003674;GO:0003824;GO:0004518;GO:0004519;GO:0004521;GO:0004522;GO:0004540;GO:0016787;GO:0016788;GO:0016892;GO:0016894;GO:0140098;	GO:0006139;GO:0006725;GO:0006807;GO:0008150;GO:0008152;GO:0009987;GO:0016070;GO:0034641;GO:0043170;GO:0044237;GO:0044238;GO:0046483;GO:0071704;GO:0090304;GO:0090305;GO:0090501;GO:0090502;GO:1901360;	GO:0005575;GO:0005576;	Ribonuclease	brain ribonuclease-like
LOC101113159	1172	21809.5791973042	9336.66662281405	-1.2238118593092	6.88796755773975e-07	9.84614089749934e-05	Down	NA	NA	NA	NA	NA	Keratin, high-sulfur matrix protein	keratin, high-sulfur matrix protein, B2D
LOC101114537	1019	2734.96196484387	933.996738212978	-1.55146999675074	7.82714678188122e-11	5.68487105160471e-08	Down	NA	NA	NA	NA	NA	NA	keratin-associated protein 4-9-like
LOC101114861	5226	65.0858330619281	9.1685260410175	-2.81159759020738	1.13508690074036e-08	3.3465554265734e-06	Down	K06259 CD36; CD36 antigen	ko03320:PPAR signaling pathway|ko04145:Phagosome|ko04152:AMPK signaling pathway|ko04512:ECM-receptor interaction|ko04640:Hematopoietic cell lineage|ko04920:Adipocytokine signaling pathway|ko04931:Insulin resistance|ko04975:Fat digestion and absorption|ko04979:Cholesterol metabolism|ko05144:Malaria|ko05415:Diabetic cardiomyopathy|ko05417:Lipid and atherosclerosis	GO:0001540;GO:0003674;GO:0005041;GO:0005044;GO:0005102;GO:0005488;GO:0005504;GO:0005515;GO:0008035;GO:0008289;GO:0008329;GO:0019838;GO:0019955;GO:0030169;GO:0030228;GO:0031406;GO:0033218;GO:0033293;GO:0035325;GO:0036041;GO:0036094;GO:0038023;GO:0038024;GO:0038187;GO:0042277;GO:0043167;GO:0043168;GO:0043177;GO:0044877;GO:0050431;GO:0060089;GO:0070053;GO:0070538;GO:0070892;GO:0071813;GO:0071814;GO:…	GO:0000003;GO:0000122;GO:0001101;GO:0001505;GO:0001676;GO:0001775;GO:0001816;GO:0001817;GO:0001819;GO:0001890;GO:0001893;GO:0001932;GO:0001934;GO:0001952;GO:0001954;GO:0002218;GO:0002221;GO:0002224;GO:0002237;GO:0002252;GO:0002253;GO:0002263;GO:0002274;GO:0002275;GO:0002283;GO:0002366;GO:0002376;GO:0002443;GO:0002444;GO:0002446;GO:0002474;GO:0002478;GO:0002479;GO:0002576;GO:0002682;GO:0002684;GO:…	GO:0005575;GO:0005622;GO:0005623;GO:0005737;GO:0005739;GO:0005783;GO:0005794;GO:0005886;GO:0005887;GO:0005901;GO:0005903;GO:0009897;GO:0009986;GO:0012505;GO:0012506;GO:0016020;GO:0016021;GO:0030139;GO:0030141;GO:0030659;GO:0030666;GO:0030667;GO:0031090;GO:0031091;GO:0031092;GO:0031224;GO:0031226;GO:0031253;GO:0031410;GO:0031526;GO:0031982;GO:0032991;GO:0035579;GO:0042383;GO:0042581;GO:0042995;GO:…	Belongs to the CD36 family	platelet glycoprotein 4-like
LOC101115634	897	933.703544536219	282.080234160798	-1.72704683538869	4.02874493111669e-07	6.44223628010515e-05	Down	NA	NA	NA	NA	NA	NA	keratin-associated protein 9-2
LOC101115765	5565	238.524952990316	825.720068371573	1.79126482990589	2.77209718354716e-07	4.93459450531616e-05	Up	K00750 GYG1, GYG2; glycogenin [EC:2.4.1.186]	ko00500:Starch and sucrose metabolism	NA	NA	NA	NA	glycogenin-2
LOC101116193	943	55.2439000371445	250.776257821798	2.18406740864596	6.14279510597823e-07	8.98514735307777e-05	Up	K14350 AADACL2; arylacetamide deacetylase-like 2 [EC:3.1.1.-]	NA	NA	NA	NA	arylacetamide deacetylase-like	arylacetamide deacetylase-like 2
LOC101116336	1995	1682.48272544842	6705.9067983994	1.99484391069914	1.58285816313192e-09	6.49281536524701e-07	Up	K01044 CES1; carboxylesterase 1 [EC:3.1.1.1]	ko00983:Drug metabolism - other enzymes	GO:0003674;GO:0003824;GO:0004771;GO:0004806;GO:0005102;GO:0005488;GO:0005515;GO:0016289;GO:0016290;GO:0016298;GO:0016787;GO:0016788;GO:0016790;GO:0042043;GO:0047617;GO:0052689;	GO:0000003;GO:0000902;GO:0000904;GO:0001941;GO:0006066;GO:0006082;GO:0006139;GO:0006163;GO:0006629;GO:0006631;GO:0006637;GO:0006638;GO:0006639;GO:0006694;GO:0006695;GO:0006725;GO:0006732;GO:0006753;GO:0006790;GO:0006793;GO:0006796;GO:0006805;GO:0006807;GO:0006810;GO:0006869;GO:0006897;GO:0006928;GO:0006935;GO:0006950;GO:0006952;GO:0007155;GO:0007158;GO:0007275;GO:0007399;GO:0007409;GO:0007411;GO:…	GO:0005575;GO:0005576;GO:0005604;GO:0005615;GO:0005622;GO:0005623;GO:0005737;GO:0005783;GO:0005788;GO:0005811;GO:0005829;GO:0005886;GO:0005887;GO:0009986;GO:0012505;GO:0016020;GO:0016021;GO:0031012;GO:0031224;GO:0031226;GO:0031974;GO:0043226;GO:0043227;GO:0043228;GO:0043229;GO:0043231;GO:0043232;GO:0043233;GO:0044421;GO:0044422;GO:0044424;GO:0044425;GO:0044432;GO:0044444;GO:0044446;GO:0044459;GO:…	Belongs to the type-B carboxylesterase lipase family	liver carboxylesterase-like
LOC101116371	898	2639.68154851179	1182.37037000891	-1.15751567045027	2.06098525718157e-06	0.00023712640742536	Down	NA	NA	NA	NA	NA	Keratin-associated protein 13-1-like	keratin-associated protein 13-1
LOC101116550	2327	114.082722258079	44.5046051033428	-1.34813080035307	1.35214048004882e-05	0.00121493041514482	Down	NA	NA	NA	NA	NA	phosphoric diester hydrolase activity	PI-PLC X domain-containing protein 1
LOC101116991	911	95.3467853259913	7.28896052491472	-3.76055564652684	2.85411744078844e-07	5.03311607385393e-05	Down	K01172 RNASE6_7_8; ribonuclease 6/7/8 [EC:3.1.27.-]	NA	GO:0003674;GO:0003824;GO:0004518;GO:0004519;GO:0004540;GO:0016787;GO:0016788;GO:0140098;	GO:0002252;GO:0002376;GO:0006139;GO:0006401;GO:0006725;GO:0006807;GO:0006950;GO:0006952;GO:0006955;GO:0006959;GO:0008150;GO:0008152;GO:0009056;GO:0009057;GO:0009605;GO:0009607;GO:0009615;GO:0009617;GO:0009987;GO:0016070;GO:0019439;GO:0019730;GO:0019731;GO:0034641;GO:0034655;GO:0042742;GO:0043170;GO:0043207;GO:0044237;GO:0044238;GO:0044248;GO:0044260;GO:0044265;GO:0044270;GO:0045087;GO:0046483;GO:…	GO:0005575;GO:0005576;GO:0005615;GO:0005622;GO:0005623;GO:0005737;GO:0031410;GO:0031982;GO:0043226;GO:0043227;GO:0043229;GO:0044421;GO:0044424;GO:0044444;GO:0044464;GO:0097708;	Ribonuclease	ribonuclease K6-like
LOC101117061	1875	659.527913546417	208.251777660999	-1.65707284037511	3.64570038083635e-06	0.000395348968310351	Down	NA	NA	GO:0000166;GO:0001882;GO:0001883;GO:0003674;GO:0005488;GO:0005525;GO:0017076;GO:0019001;GO:0032549;GO:0032550;GO:0032553;GO:0032555;GO:0032561;GO:0035639;GO:0036094;GO:0043021;GO:0043022;GO:0043167;GO:0043168;GO:0044877;GO:0097159;GO:0097367;GO:1901265;GO:1901363;	NA	GO:0005575;GO:0005622;GO:0005623;GO:0005737;GO:0044424;GO:0044464;	GTP-binding protein	putative GTP-binding protein 6
LOC101117061_1	1876	202.90671716342	658.41399970547	1.69529144417261	9.55105690023863e-12	1.12636807906627e-08	Up	NA	NA	NA	NA	NA	NA	putative GTP-binding protein 6
LOC101117184	387	66.0756962213135	196.271938696889	1.57746293791201	0.00114685369277104	0.0364309466816444	Up	NA	NA	GO:0003674;GO:0005488;GO:0008270;GO:0043167;GO:0043169;GO:0046872;GO:0046914;	GO:0002237;GO:0008150;GO:0009605;GO:0009607;GO:0009617;GO:0009987;GO:0010033;GO:0010035;GO:0010038;GO:0010043;GO:0032496;GO:0033993;GO:0034097;GO:0040008;GO:0042221;GO:0043207;GO:0045926;GO:0048519;GO:0050789;GO:0050896;GO:0051704;GO:0051707;GO:0051716;GO:0065007;GO:0070555;GO:0070887;GO:0071241;GO:0071248;GO:0071294;GO:1901700;GO:0040007;	GO:0005575;GO:0005622;GO:0005623;GO:0005634;GO:0005737;GO:0043226;GO:0043227;GO:0043229;GO:0043231;GO:0044424;GO:0044444;GO:0044464;GO:0048471;	Metallothioneins have a high content of cysteine residues that bind various heavy metals	metallothionein-1A
LOC101117229	8689	1133.7102236014	4944.03854176622	2.12443336716017	7.88088391865095e-16	2.47840664435041e-12	Up	K14456 MOGAT3, MGAT3; 2-acylglycerol O-acyltransferase 3 [EC:2.3.1.20 2.3.1.22]	ko00561:Glycerolipid metabolism|ko04975:Fat digestion and absorption	GO:0003674;GO:0003824;GO:0003846;GO:0008374;GO:0016411;GO:0016740;GO:0016746;GO:0016747;	GO:0006629;GO:0006638;GO:0006639;GO:0006641;GO:0008150;GO:0008152;GO:0008610;GO:0009058;GO:0009987;GO:0019432;GO:0044237;GO:0044238;GO:0044249;GO:0044255;GO:0045017;GO:0046460;GO:0046463;GO:0046486;GO:0071704;GO:1901576;	GO:0005575;GO:0005622;GO:0005623;GO:0005737;GO:0005783;GO:0005789;GO:0012505;GO:0016020;GO:0031984;GO:0042175;GO:0043226;GO:0043227;GO:0043229;GO:0043231;GO:0044422;GO:0044424;GO:0044425;GO:0044432;GO:0044444;GO:0044446;GO:0044464;GO:0098827;	2-acylglycerol O-acyltransferase	2-acylglycerol O-acyltransferase 3
LOC101117875	2126	2381.99089085579	26204.3645203061	3.45959478968407	4.3622385171265e-06	0.000452258673514615	Up	NA	NA	NA	GO:0001889;GO:0007275;GO:0008150;GO:0032501;GO:0032502;GO:0048513;GO:0048731;GO:0048732;GO:0048856;GO:0061008;	NA	Fatty acid desaturase 2-like protein FADS2P1-like	fatty acid desaturase 2-like protein FADS2B
LOC101117971	4831	612.996723925185	189.275507180279	-1.70057552948407	0.000141493781408471	0.00767197172815069	Down	K04176 CCR1, CD191; C-C chemokine receptor type 1	ko04060:Cytokine-cytokine receptor interaction|ko04061:Viral protein interaction with cytokine and cytokine receptor|ko04062:Chemokine signaling pathway|ko05163:Human cytomegalovirus infection|ko05167:Kaposi sarcoma-associated herpesvirus infection	GO:0001637;GO:0001653;GO:0003674;GO:0003824;GO:0004435;GO:0004620;GO:0004629;GO:0004888;GO:0004896;GO:0004930;GO:0004950;GO:0005488;GO:0005515;GO:0008081;GO:0008528;GO:0016298;GO:0016493;GO:0016787;GO:0016788;GO:0019955;GO:0019956;GO:0019957;GO:0035717;GO:0038023;GO:0042578;GO:0060089;GO:0071791;	GO:0001932;GO:0001934;GO:0002376;GO:0002407;GO:0002520;GO:0002682;GO:0002683;GO:0002684;GO:0002685;GO:0002687;GO:0002688;GO:0002690;GO:0002761;GO:0002763;GO:0006810;GO:0006811;GO:0006812;GO:0006816;GO:0006873;GO:0006874;GO:0006875;GO:0006887;GO:0006928;GO:0006935;GO:0006950;GO:0006952;GO:0006954;GO:0006955;GO:0007154;GO:0007155;GO:0007165;GO:0007166;GO:0007186;GO:0007187;GO:0007204;GO:0007267;GO:…	GO:0005575;GO:0005623;GO:0005886;GO:0005887;GO:0009897;GO:0009986;GO:0016020;GO:0016021;GO:0031224;GO:0031226;GO:0036477;GO:0043025;GO:0044297;GO:0044425;GO:0044459;GO:0044464;GO:0071944;GO:0097458;GO:0098552;	C-C chemokine receptor type	C-C chemokine receptor type 1
LOC101118184	4275	204.868343457599	8.21837422856707	-4.68479113068144	5.377517949271e-10	2.84103103676974e-07	Down	K00490 CYP4F; cytochrome P450 family 4 subfamily F [EC:1.14.14.1]	NA	GO:0003674;GO:0003824;GO:0004497;GO:0008391;GO:0008392;GO:0016491;GO:0016614;GO:0016705;GO:0016709;GO:0016713;GO:0018685;GO:0050051;GO:0052869;GO:0052870;GO:0052871;GO:0052872;GO:0097258;GO:0097259;	GO:0000038;GO:0001676;GO:0003008;GO:0003013;GO:0006082;GO:0006629;GO:0006631;GO:0006690;GO:0006691;GO:0006732;GO:0006766;GO:0006775;GO:0008015;GO:0008150;GO:0008152;GO:0008217;GO:0009056;GO:0009062;GO:0009109;GO:0009111;GO:0009233;GO:0009987;GO:0016042;GO:0016054;GO:0017144;GO:0019369;GO:0019373;GO:0019752;GO:0032303;GO:0032304;GO:0032305;GO:0032368;GO:0032369;GO:0032370;GO:0032501;GO:0032787;GO:…	GO:0005575;GO:0005622;GO:0005623;GO:0005737;GO:0005783;GO:0005789;GO:0005886;GO:0012505;GO:0016020;GO:0016324;GO:0031984;GO:0042175;GO:0043226;GO:0043227;GO:0043229;GO:0043231;GO:0044422;GO:0044424;GO:0044425;GO:0044432;GO:0044444;GO:0044446;GO:0044459;GO:0044464;GO:0045177;GO:0071944;GO:0098590;GO:0098827;	Belongs to the cytochrome P450 family	cytochrome P450 4F3-like
LOC101118963	1269	8.32903291309822	63.3887783803103	2.92995004634831	1.87710479749032e-07	3.61419290039233e-05	Up	K09228 KRAB; KRAB domain-containing zinc finger protein	ko05168:Herpes simplex virus 1 infection	GO:0000981;GO:0003674;GO:0003700;GO:0140110;	GO:0006355;GO:0006357;GO:0008150;GO:0009889;GO:0010468;GO:0010556;GO:0019219;GO:0019222;GO:0031323;GO:0031326;GO:0050789;GO:0050794;GO:0051171;GO:0051252;GO:0060255;GO:0065007;GO:0080090;GO:1903506;GO:2000112;GO:2001141;GO:0008152;GO:0006139;GO:0006351;GO:0006725;GO:0006807;GO:0009058;GO:0009059;GO:0009987;GO:0010467;GO:0016070;GO:0018130;GO:0019438;GO:0032774;GO:0034641;GO:0034645;GO:0034654;GO:…	GO:0005575;GO:0005622;GO:0005623;GO:0005634;GO:0043226;GO:0043227;GO:0043229;GO:0043231;GO:0044424;GO:0044464;	Zinc finger protein 134	zinc finger protein 134-like
LOC101119041	2657	1488.50876211472	3353.75189545312	1.17230444635936	3.40795031910065e-05	0.00256837409370339	Up	K17731 CYP4F22; ultra-long-chain fatty acid omega-hydroxylase [EC:1.14.14.177]	NA	GO:0003674;GO:0003824;GO:0004497;GO:0016491;	GO:0006082;GO:0006690;GO:0008150;GO:0008152;GO:0009987;GO:0019752;GO:0043436;GO:0044237;GO:0044281;GO:0055114;GO:0071704;GO:1901568;	GO:0005575;GO:0005622;GO:0005623;GO:0005737;GO:0005783;GO:0005789;GO:0012505;GO:0016020;GO:0031984;GO:0042175;GO:0043226;GO:0043227;GO:0043229;GO:0043231;GO:0044422;GO:0044424;GO:0044425;GO:0044432;GO:0044444;GO:0044446;GO:0044464;GO:0098827;	cytochrome P450	ultra-long-chain fatty acid omega-hydroxylase
LOC101120001	5683	392.136323852379	74.7679344132566	-2.4018280858713	1.83926938121754e-05	0.00154245217574195	Down	NA	NA	NA	NA	NA	Domain abundant in complement control proteins; SUSHI repeat; short complement-like repeat (SCR)	apolipoprotein R-like
LOC101120029	1184	181.825787612725	469.291963997879	1.36687206151535	0.00106353188921784	0.0345400743849421	Up	K16817 PLA2G16; HRAS-like suppressor 3 [EC:3.1.1.32 3.1.1.4]	ko00564:Glycerophospholipid metabolism|ko00565:Ether lipid metabolism|ko00590:Arachidonic acid metabolism|ko00591:Linoleic acid metabolism|ko00592:alpha-Linolenic acid metabolism|ko04014:Ras signaling pathway|ko04923:Regulation of lipolysis in adipocytes	GO:0003674;GO:0003824;GO:0004620;GO:0004623;GO:0008970;GO:0016298;GO:0016740;GO:0016746;GO:0016787;GO:0016788;GO:0052689;	GO:0006575;GO:0006629;GO:0006638;GO:0006639;GO:0006641;GO:0006644;GO:0006650;GO:0006658;GO:0006662;GO:0006793;GO:0006796;GO:0006807;GO:0006996;GO:0007031;GO:0008150;GO:0008152;GO:0008610;GO:0008654;GO:0009056;GO:0009058;GO:0009987;GO:0016042;GO:0016043;GO:0018904;GO:0019637;GO:0036149;GO:0036150;GO:0036151;GO:0036152;GO:0044237;GO:0044238;GO:0044249;GO:0044255;GO:0044281;GO:0045786;GO:0046470;GO:…	GO:0005575;GO:0005622;GO:0005623;GO:0005737;GO:0005777;GO:0005783;GO:0005829;GO:0012505;GO:0016020;GO:0042579;GO:0043226;GO:0043227;GO:0043229;GO:0043231;GO:0044424;GO:0044444;GO:0044464;GO:0048471;	HRAS-like suppressor 3-like	phospholipase A and acyltransferase 3-like
LOC101120599	1884	394.978798513133	816.29051638876	1.04682140343921	0.00104939173435068	0.0341985710457047	Up	K05748 WASF2; WAS protein family, member 2	ko04520:Adherens junction|ko04666:Fc gamma R-mediated phagocytosis|ko04810:Regulation of actin cytoskeleton|ko05100:Bacterial invasion of epithelial cells|ko05130:Pathogenic Escherichia coli infection|ko05131:Shigellosis|ko05135:Yersinia infection|ko05231:Choline metabolism in cancer	GO:0003674;GO:0003779;GO:0005488;GO:0005515;GO:0008092;GO:0017124;GO:0019904;GO:0044877;GO:0051018;	GO:0000003;GO:0000768;GO:0000902;GO:0000904;GO:0001501;GO:0001525;GO:0001568;GO:0001654;GO:0001667;GO:0001745;GO:0001764;GO:0001944;GO:0002252;GO:0002253;GO:0002376;GO:0002429;GO:0002431;GO:0002433;GO:0002520;GO:0002682;GO:0002684;GO:0002757;GO:0002764;GO:0002768;GO:0003006;GO:0006810;GO:0006897;GO:0006909;GO:0006928;GO:0006935;GO:0006949;GO:0006996;GO:0007010;GO:0007015;GO:0007030;GO:0007049;GO:…	GO:0001726;GO:0005575;GO:0005622;GO:0005623;GO:0005634;GO:0005737;GO:0005768;GO:0005769;GO:0005829;GO:0005856;GO:0005911;GO:0012505;GO:0015629;GO:0030027;GO:0030054;GO:0031209;GO:0031252;GO:0031410;GO:0031982;GO:0032991;GO:0042995;GO:0043226;GO:0043227;GO:0043228;GO:0043229;GO:0043231;GO:0043232;GO:0044424;GO:0044444;GO:0044464;GO:0045177;GO:0045178;GO:0097708;GO:0120025;	protein family, member 2	actin-binding protein WASF2-like
LOC101120816	1062	79.4450963444382	436.849126567839	2.46074605691303	6.95873228355696e-08	1.54475669951101e-05	Up	K14457 MOGAT2, MGAT2; 2-acylglycerol O-acyltransferase 2 [EC:2.3.1.22]	ko00561:Glycerolipid metabolism|ko04975:Fat digestion and absorption	GO:0003674;GO:0003824;GO:0003846;GO:0008374;GO:0016407;GO:0016411;GO:0016740;GO:0016746;GO:0016747;	GO:0003008;GO:0006629;GO:0006638;GO:0006639;GO:0006641;GO:0006651;GO:0006810;GO:0007586;GO:0008150;GO:0008152;GO:0008610;GO:0009058;GO:0009987;GO:0019432;GO:0022600;GO:0032501;GO:0044237;GO:0044238;GO:0044249;GO:0044255;GO:0045017;GO:0046339;GO:0046460;GO:0046462;GO:0046463;GO:0046486;GO:0050892;GO:0051179;GO:0051234;GO:0071704;GO:1901576;	GO:0005575;GO:0005622;GO:0005623;GO:0005737;GO:0005783;GO:0005789;GO:0012505;GO:0016020;GO:0031984;GO:0042175;GO:0043226;GO:0043227;GO:0043229;GO:0043231;GO:0044422;GO:0044424;GO:0044425;GO:0044432;GO:0044444;GO:0044446;GO:0044464;GO:0098827;	2-acylglycerol O-acyltransferase 2-like	2-acylglycerol O-acyltransferase 2-like
LOC101120969	8634	240413.295048752	104720.331802495	-1.19895771447474	5.53900390107261e-07	8.30187693714172e-05	Down	K18626 TCHH; trichohyalin	NA	NA	NA	NA	S-100/ICaBP type calcium binding domain	trichohyalin
LOC101121216	577	423.970021583106	1090.32055406322	1.3626216622466	3.11990489416681e-06	0.000344265996772126	Up	K17310 SAA; serum amyloid A protein	NA	GO:0001664;GO:0003674;GO:0005102;GO:0005488;GO:0005515;GO:0030545;GO:0042056;GO:0048018;GO:0098772;	GO:0000187;GO:0001775;GO:0001817;GO:0001819;GO:0001932;GO:0001934;GO:0002376;GO:0002526;GO:0002791;GO:0002793;GO:0006066;GO:0006629;GO:0006807;GO:0006810;GO:0006873;GO:0006874;GO:0006875;GO:0006897;GO:0006898;GO:0006928;GO:0006935;GO:0006950;GO:0006952;GO:0006953;GO:0006954;GO:0006955;GO:0007154;GO:0007165;GO:0007166;GO:0007186;GO:0007204;GO:0007596;GO:0007599;GO:0008150;GO:0008152;GO:0008202;GO:…	GO:0005575;GO:0005576;GO:0005615;GO:0005622;GO:0005623;GO:0005737;GO:0005856;GO:0005874;GO:0005881;GO:0015630;GO:0030139;GO:0031410;GO:0031974;GO:0031982;GO:0031983;GO:0043226;GO:0043227;GO:0043228;GO:0043229;GO:0043232;GO:0043233;GO:0044421;GO:0044422;GO:0044424;GO:0044430;GO:0044433;GO:0044444;GO:0044446;GO:0044464;GO:0060205;GO:0070013;GO:0071682;GO:0097708;GO:0099080;GO:0099081;GO:0099512;GO:…	serum amyloid	serum amyloid A-3 protein
LOC101121539	1879	4528.96035880131	1760.28714918964	-1.36454190060777	4.36069486293631e-09	1.52373984016195e-06	Down	K07416 CYP2F; cytochrome P450 family 2 subfamily F [EC:1.14.14.1]	ko00980:Metabolism of xenobiotics by cytochrome P450|ko05208:Chemical carcinogenesis - reactive oxygen species	GO:0003674;GO:0003824;GO:0004497;GO:0005488;GO:0008144;GO:0008391;GO:0008392;GO:0008395;GO:0016491;GO:0016705;GO:0016712;GO:0019825;GO:0036094;	GO:0001676;GO:0006082;GO:0006629;GO:0006631;GO:0006690;GO:0006725;GO:0006805;GO:0008150;GO:0008152;GO:0009410;GO:0009636;GO:0009987;GO:0017144;GO:0018931;GO:0018979;GO:0019369;GO:0019373;GO:0019752;GO:0032787;GO:0033559;GO:0042196;GO:0042197;GO:0042221;GO:0043436;GO:0044237;GO:0044238;GO:0044255;GO:0044281;GO:0050896;GO:0051716;GO:0055114;GO:0070887;GO:0071466;GO:0071704;GO:0090420;GO:1901360;GO:…	GO:0005575;GO:0005622;GO:0005623;GO:0005737;GO:0005783;GO:0005789;GO:0012505;GO:0016020;GO:0031090;GO:0031984;GO:0042175;GO:0043226;GO:0043227;GO:0043229;GO:0043231;GO:0044422;GO:0044424;GO:0044425;GO:0044432;GO:0044444;GO:0044446;GO:0044464;GO:0098827;	Cytochrome P450, family 2, subfamily F, polypeptide 1	cytochrome P450 2F3
LOC101121728	610	204.943463940689	52.3390761262778	-1.9712067448231	1.09370329207634e-05	0.00103703956875319	Down	NA	NA	GO:0003674;GO:0005198;	GO:0001906;GO:0006464;GO:0006807;GO:0006950;GO:0006952;GO:0007275;GO:0008150;GO:0008152;GO:0008219;GO:0008544;GO:0009605;GO:0009607;GO:0009617;GO:0009888;GO:0009913;GO:0009987;GO:0012501;GO:0018149;GO:0019538;GO:0030154;GO:0030216;GO:0030855;GO:0031424;GO:0031640;GO:0032501;GO:0032502;GO:0035821;GO:0036211;GO:0042742;GO:0043170;GO:0043207;GO:0043412;GO:0043588;GO:0044237;GO:0044238;GO:0044260;GO:…	GO:0001533;GO:0005575;GO:0005622;GO:0005623;GO:0005737;GO:0005829;GO:0005886;GO:0016020;GO:0044424;GO:0044444;GO:0044464;GO:0071944;	peptide cross-linking	late cornified envelope protein 3B-like
LOC101122246	5130	956.363075079645	3709.15796360379	1.95504363459805	5.85119457358078e-12	7.36041269392638e-09	Up	K14456 MOGAT3, MGAT3; 2-acylglycerol O-acyltransferase 3 [EC:2.3.1.20 2.3.1.22]	ko00561:Glycerolipid metabolism|ko04975:Fat digestion and absorption	GO:0003674;GO:0003824;GO:0003846;GO:0008374;GO:0016411;GO:0016740;GO:0016746;GO:0016747;	GO:0006629;GO:0006638;GO:0006639;GO:0006641;GO:0008150;GO:0008152;GO:0008610;GO:0009058;GO:0009987;GO:0019432;GO:0044237;GO:0044238;GO:0044249;GO:0044255;GO:0045017;GO:0046460;GO:0046463;GO:0046486;GO:0071704;GO:1901576;	GO:0005575;GO:0005622;GO:0005623;GO:0005737;GO:0005783;GO:0005789;GO:0012505;GO:0016020;GO:0031984;GO:0042175;GO:0043226;GO:0043227;GO:0043229;GO:0043231;GO:0044422;GO:0044424;GO:0044425;GO:0044432;GO:0044444;GO:0044446;GO:0044464;GO:0098827;	2-acylglycerol O-acyltransferase	2-acylglycerol O-acyltransferase 3
LOC101122934	9584	24.1031401204304	130.100758371428	2.44077080122308	5.3645399097063e-08	1.21956028381022e-05	Up	K14457 MOGAT2, MGAT2; 2-acylglycerol O-acyltransferase 2 [EC:2.3.1.22]	ko00561:Glycerolipid metabolism|ko04975:Fat digestion and absorption	GO:0003674;GO:0003824;GO:0003846;GO:0008374;GO:0016407;GO:0016411;GO:0016740;GO:0016746;GO:0016747;	GO:0003008;GO:0006629;GO:0006638;GO:0006639;GO:0006641;GO:0006651;GO:0006810;GO:0007586;GO:0008150;GO:0008152;GO:0008610;GO:0009058;GO:0009987;GO:0019432;GO:0022600;GO:0032501;GO:0044237;GO:0044238;GO:0044249;GO:0044255;GO:0045017;GO:0046339;GO:0046460;GO:0046462;GO:0046463;GO:0046486;GO:0050892;GO:0051179;GO:0051234;GO:0071704;GO:1901576;	GO:0005575;GO:0005622;GO:0005623;GO:0005737;GO:0005783;GO:0005789;GO:0012505;GO:0016020;GO:0031984;GO:0042175;GO:0043226;GO:0043227;GO:0043229;GO:0043231;GO:0044422;GO:0044424;GO:0044425;GO:0044432;GO:0044444;GO:0044446;GO:0044464;GO:0098827;	2-acylglycerol O-acyltransferase 2-like	2-acylglycerol O-acyltransferase 2-like
LOC101123627	1307	299.77757574114	91.0171567169617	-1.72676236250403	0.00093153871623142	0.0313643889345696	Down	K10061 CLEC4G; C-type lectin superfamily 4 member G	NA	GO:0001871;GO:0003674;GO:0005488;GO:0030246;GO:0030247;	GO:0002682;GO:0002683;GO:0002694;GO:0002695;GO:0002697;GO:0002698;GO:0002703;GO:0002704;GO:0002706;GO:0002707;GO:0002709;GO:0002710;GO:0002819;GO:0002820;GO:0002822;GO:0002823;GO:0007162;GO:0008150;GO:0008285;GO:0022407;GO:0022408;GO:0030155;GO:0032944;GO:0032945;GO:0042127;GO:0042129;GO:0042130;GO:0048519;GO:0048523;GO:0048583;GO:0048585;GO:0050670;GO:0050672;GO:0050776;GO:0050777;GO:0050789;GO:…	GO:0005575;GO:0005623;GO:0005886;GO:0016020;GO:0044464;GO:0071944;	C-type lectin domain family 4, member	C-type lectin domain family 4 member G
LOC105601985	2317	92.7870015964219	27.6121882499458	-1.74256856860548	1.68537209943255e-06	0.000201273962937928	Down	K06549 SIGLEC5, CD170; sialic acid binding Ig-like lectin 5	NA	NA	GO:0001775;GO:0002252;GO:0002263;GO:0002274;GO:0002275;GO:0002283;GO:0002366;GO:0002376;GO:0002443;GO:0002444;GO:0002446;GO:0006810;GO:0006887;GO:0006950;GO:0006952;GO:0006955;GO:0008150;GO:0009987;GO:0016192;GO:0032940;GO:0036230;GO:0042119;GO:0043299;GO:0043312;GO:0045055;GO:0045087;GO:0045321;GO:0046903;GO:0050896;GO:0051179;GO:0051234;	GO:0005575;GO:0005622;GO:0005623;GO:0005737;GO:0005886;GO:0012505;GO:0012506;GO:0016020;GO:0030141;GO:0030659;GO:0030667;GO:0031090;GO:0031410;GO:0031982;GO:0043226;GO:0043227;GO:0043229;GO:0044422;GO:0044424;GO:0044433;GO:0044444;GO:0044446;GO:0044464;GO:0070820;GO:0070821;GO:0071944;GO:0097708;GO:0098588;GO:0098805;GO:0099503;GO:0101002;GO:0101003;	Immunoglobulin V-set domain	sialic acid-binding Ig-like lectin 14
LOC105605730	1644	180.546031059316	419.691916959809	1.21383138685475	0.000735393234082527	0.0264811735379832	Up	K13980 ADH4; alcohol dehydrogenase 4 [EC:1.1.1.1]	ko00010:Glycolysis / Gluconeogenesis|ko00071:Fatty acid degradation|ko00350:Tyrosine metabolism|ko00620:Pyruvate metabolism|ko00830:Retinol metabolism|ko00980:Metabolism of xenobiotics by cytochrome P450|ko00982:Drug metabolism - cytochrome P450|ko04936:Alcoholic liver disease	GO:0000166;GO:0003674;GO:0003824;GO:0003960;GO:0004022;GO:0004024;GO:0004030;GO:0004032;GO:0004033;GO:0004745;GO:0005488;GO:0005501;GO:0005503;GO:0008106;GO:0008144;GO:0008270;GO:0008289;GO:0016491;GO:0016614;GO:0016616;GO:0016620;GO:0016651;GO:0016655;GO:0016903;GO:0016918;GO:0019115;GO:0019840;GO:0019841;GO:0019842;GO:0035276;GO:0036094;GO:0043167;GO:0043168;GO:0043169;GO:0043178;GO:0046872;GO:…	GO:0000003;GO:0001523;GO:0006066;GO:0006067;GO:0006069;GO:0006081;GO:0006091;GO:0006629;GO:0006720;GO:0006721;GO:0007568;GO:0008150;GO:0008152;GO:0009056;GO:0009987;GO:0010817;GO:0016101;GO:0016999;GO:0017144;GO:0022414;GO:0032501;GO:0032502;GO:0032504;GO:0034308;GO:0034754;GO:0042180;GO:0042445;GO:0042572;GO:0042698;GO:0044237;GO:0044238;GO:0044255;GO:0044281;GO:0044282;GO:0046164;GO:0048511;GO:…	GO:0005575;GO:0005622;GO:0005623;GO:0005634;GO:0005737;GO:0005829;GO:0043226;GO:0043227;GO:0043229;GO:0043231;GO:0044424;GO:0044444;GO:0044464;	Alcohol dehydrogenase 4 (class II), pi polypeptide	all-trans-retinol dehydrogenase [NAD(+)] ADH4-like
LOC105605823	18305	200.717444413986	55.3234827547909	-1.85342855193241	5.44990380201158e-11	4.47105368870246e-08	Down	K06499 CEACAM, CD66; carcinoembryonic antigen-related cell adhesion molecule	NA	NA	NA	NA	carcinoembryonic antigen-related cell adhesion molecule	carcinoembryonic antigen-related cell adhesion molecule 6-like
LOC105607506	19684	358.941499669503	903.618765999025	1.33357517460819	0.00149341978798659	0.0441682413472083	Up	-	-	-	-	-	-	-
LOC105607568	512	833.971086849205	2.64080523889516	-8.30807898369036	0.000132651306986312	0.00723409685411768	Down	NA	NA	NA	NA	GO:0005575;GO:0005576;	Secretoglobin, family 2B, member	major allergen I polypeptide chain 2-like
LOC105609229	21248	106.010489720057	247.811500660535	1.21911588221299	7.39114926454712e-05	0.00482572994715362	Up	-	-	-	-	-	-	-
LOC105611558	1599	70.466878508362	13.3050555407947	-2.41173202245606	0.000527242564308747	0.0209681626228021	Down	-	-	-	-	-	-	-
LOC105611720	3409	37.1593626337908	109.738326181726	1.55411813740049	6.85219528168287e-06	0.000676932318167928	Up	K20800 DPCD; protein DPCD	NA	NA	NA	NA	NA	protein DPCD
LOC105612575	10062	924.707146119326	154.152761688977	-2.58866882573652	1.08626186319971e-07	2.25238187875993e-05	Down	K06545 CD163; CD163 antigen	NA	GO:0003674;GO:0005044;GO:0038024;	GO:0006810;GO:0006897;GO:0006898;GO:0008150;GO:0016192;GO:0051179;GO:0051234;GO:0098657;	GO:0005575;GO:0005622;GO:0005623;GO:0005737;GO:0005886;GO:0005887;GO:0009897;GO:0009986;GO:0012506;GO:0016020;GO:0016021;GO:0030139;GO:0030659;GO:0030666;GO:0031090;GO:0031224;GO:0031226;GO:0031410;GO:0031982;GO:0043226;GO:0043227;GO:0043229;GO:0044422;GO:0044424;GO:0044425;GO:0044433;GO:0044444;GO:0044446;GO:0044459;GO:0044464;GO:0071944;GO:0097708;GO:0098552;GO:0098588;GO:0098805;	Scavenger receptor cysteine-rich type 1 protein	scavenger receptor cysteine-rich type 1 protein M130
LOC105613374	1007	271.04207846571	114.246699051913	-1.24527802624411	9.52629619790043e-09	2.89922069287392e-06	Down	-	-	-	-	-	-	-
LOC105613870	2181	56.956361509295	12.2746124908234	-2.2223134292944	0.000721399846682998	0.0261771032828106	Down	K00490 CYP4F; cytochrome P450 family 4 subfamily F [EC:1.14.14.1]	NA	GO:0003674;GO:0003824;GO:0004497;GO:0008391;GO:0008392;GO:0016491;GO:0016614;GO:0016705;GO:0016709;GO:0016713;GO:0018685;GO:0050051;GO:0052869;GO:0052870;GO:0052871;GO:0052872;GO:0097258;GO:0097259;	GO:0000038;GO:0001676;GO:0003008;GO:0003013;GO:0006082;GO:0006629;GO:0006631;GO:0006690;GO:0006691;GO:0006732;GO:0006766;GO:0006775;GO:0008015;GO:0008150;GO:0008152;GO:0008217;GO:0009056;GO:0009062;GO:0009109;GO:0009111;GO:0009233;GO:0009987;GO:0016042;GO:0016054;GO:0017144;GO:0019369;GO:0019373;GO:0019752;GO:0032303;GO:0032304;GO:0032305;GO:0032368;GO:0032369;GO:0032370;GO:0032501;GO:0032787;GO:…	GO:0005575;GO:0005622;GO:0005623;GO:0005737;GO:0005783;GO:0005789;GO:0005886;GO:0012505;GO:0016020;GO:0016324;GO:0031984;GO:0042175;GO:0043226;GO:0043227;GO:0043229;GO:0043231;GO:0044422;GO:0044424;GO:0044425;GO:0044432;GO:0044444;GO:0044446;GO:0044459;GO:0044464;GO:0045177;GO:0071944;GO:0098590;GO:0098827;	Belongs to the cytochrome P450 family	prostaglandin E2 omega-hydroxylase CYP4F21-like
LOC105614852	3968	485.190698962753	1023.88093154401	1.07813583527732	0.000967834205344494	0.0322651300718114	Up	K20897 GBP2; guanylate-binding protein 2	ko04621:NOD-like receptor signaling pathway	GO:0000166;GO:0001882;GO:0001883;GO:0003674;GO:0003824;GO:0003924;GO:0005488;GO:0005515;GO:0005525;GO:0016462;GO:0016787;GO:0016817;GO:0016818;GO:0017076;GO:0017111;GO:0019001;GO:0019002;GO:0032549;GO:0032550;GO:0032553;GO:0032555;GO:0032561;GO:0035639;GO:0036094;GO:0042802;GO:0042803;GO:0043167;GO:0043168;GO:0046983;GO:0097159;GO:0097367;GO:1901265;GO:1901363;	GO:0001562;GO:0001816;GO:0001817;GO:0001819;GO:0002237;GO:0002376;GO:0002682;GO:0002684;GO:0002790;GO:0006810;GO:0006950;GO:0006952;GO:0006955;GO:0007154;GO:0007165;GO:0007166;GO:0008104;GO:0008150;GO:0009306;GO:0009605;GO:0009607;GO:0009617;GO:0009987;GO:0010033;GO:0015031;GO:0015833;GO:0016043;GO:0019221;GO:0022607;GO:0022610;GO:0023052;GO:0031334;GO:0031347;GO:0031349;GO:0032101;GO:0032103;GO:…	GO:0005575;GO:0005576;GO:0005622;GO:0005623;GO:0005634;GO:0005654;GO:0005737;GO:0005794;GO:0005829;GO:0005856;GO:0012505;GO:0015629;GO:0018995;GO:0020003;GO:0020005;GO:0030430;GO:0031410;GO:0031974;GO:0031981;GO:0031982;GO:0033643;GO:0033646;GO:0033655;GO:0043226;GO:0043227;GO:0043228;GO:0043229;GO:0043230;GO:0043231;GO:0043232;GO:0043233;GO:0043656;GO:0043657;GO:0044215;GO:0044216;GO:0044217;GO:…	Guanylate binding protein 2	guanylate-binding protein 2-like
LOC105616741	5307	861.111418510685	54.2307377446012	-3.9951583879232	1.63725245795175e-06	0.000198034080955716	Down	K05399 LBP; lipopolysaccharide-binding protein	ko04064:NF-kappa B signaling pathway|ko04620:Toll-like receptor signaling pathway|ko04936:Alcoholic liver disease|ko05152:Tuberculosis|ko05417:Lipid and atherosclerosis	NA	NA	NA	BPI/LBP/CETP C-terminal domain	lipopolysaccharide-binding protein-like
LOC106990819	370	126.161110776519	49.3860939629323	-1.34171833583983	0.00156894205401994	0.0454054718056783	Down	K02924 RP-L39e, RPL39; large subunit ribosomal protein L39e	ko03010:Ribosome|ko05171:Coronavirus disease - COVID-19	NA	NA	NA	Ribosomal L39 protein	large ribosomal subunit protein eL39-like
LOC106990876	806	25.3854473470363	150.217644925651	2.56784823419886	4.13348878585126e-06	0.000430910496686339	Up	-	-	-	-	-	-	-
LOC106991427	1099	1519.91358695843	693.191682694477	-1.133365755871	0.000659754541712846	0.0245540600543978	Down	NA	NA	NA	NA	NA	NA	keratin-associated protein 4-9-like
LOC106991539	2545	26.4861864374819	0	-7.37598825002091	0.000181548335664523	0.00933415680014683	Down	K09228 KRAB; KRAB domain-containing zinc finger protein	ko05168:Herpes simplex virus 1 infection	GO:0000981;GO:0003674;GO:0003700;GO:0140110;	GO:0006355;GO:0006357;GO:0008150;GO:0009889;GO:0010468;GO:0010556;GO:0019219;GO:0019222;GO:0031323;GO:0031326;GO:0050789;GO:0050794;GO:0051171;GO:0051252;GO:0060255;GO:0065007;GO:0080090;GO:1903506;GO:2000112;GO:2001141;GO:0008152;GO:0006139;GO:0006351;GO:0006725;GO:0006807;GO:0009058;GO:0009059;GO:0009987;GO:0010467;GO:0016070;GO:0018130;GO:0019438;GO:0032774;GO:0034641;GO:0034645;GO:0034654;GO:…	NA	zinc finger protein 233	zinc finger protein 233
LOC114108774	1261	408.7214730902	999.441075012987	1.28837891756976	6.32936271025582e-06	0.00064209002677321	Up	K08764 SCP2, SCPX; sterol carrier protein 2 [EC:2.3.1.176]	ko00120:Primary bile acid biosynthesis|ko01040:Biosynthesis of unsaturated fatty acids|ko03320:PPAR signaling pathway|ko04146:Peroxisome	GO:0000062;GO:0000166;GO:0003674;GO:0003824;GO:0003988;GO:0005102;GO:0005215;GO:0005319;GO:0005488;GO:0005496;GO:0005504;GO:0005515;GO:0005548;GO:0008289;GO:0008525;GO:0008526;GO:0015248;GO:0015485;GO:0016408;GO:0016740;GO:0016746;GO:0016747;GO:0017076;GO:0017127;GO:0030554;GO:0031406;GO:0032553;GO:0032555;GO:0032559;GO:0032934;GO:0033218;GO:0033293;GO:0033814;GO:0036041;GO:0036042;GO:0036094;GO:…	GO:0000038;GO:0001676;GO:0002119;GO:0002164;GO:0003008;GO:0006066;GO:0006082;GO:0006139;GO:0006163;GO:0006605;GO:0006625;GO:0006629;GO:0006631;GO:0006635;GO:0006637;GO:0006694;GO:0006699;GO:0006700;GO:0006701;GO:0006725;GO:0006732;GO:0006753;GO:0006790;GO:0006793;GO:0006796;GO:0006807;GO:0006810;GO:0006811;GO:0006820;GO:0006869;GO:0006886;GO:0006996;GO:0007031;GO:0007275;GO:0007568;GO:0007610;GO:…	GO:0005575;GO:0005622;GO:0005623;GO:0005634;GO:0005654;GO:0005737;GO:0005739;GO:0005740;GO:0005741;GO:0005777;GO:0005782;GO:0005783;GO:0005829;GO:0012505;GO:0016020;GO:0019867;GO:0019898;GO:0031090;GO:0031312;GO:0031315;GO:0031907;GO:0031966;GO:0031967;GO:0031968;GO:0031974;GO:0031975;GO:0031981;GO:0032991;GO:0042579;GO:0043226;GO:0043227;GO:0043229;GO:0043231;GO:0043233;GO:0044422;GO:0044424;GO:…	Non-specific lipid-transfer	sterol carrier protein 2-like
LOC114109090	691	781.139952005051	257.673178538937	-1.59747051900185	0.000577427691826975	0.0223726552712181	Down	-	-	-	-	-	-	-
LOC114110263	2330	170.546245470836	84.7061536899593	-1.02172513170995	5.74811726210849e-05	0.00394404453159	Down	NA	NA	NA	NA	NA	TIR domain	uncharacterized LOC114110263
LOC114110434	2527	419.280210879399	209.130298767227	-1.0021325117701	0.000953979482128665	0.0318595377845766	Down	-	-	-	-	-	-	-
LOC114110822	2543	202.654705222865	51.3178972294484	-1.9760880644325	0.000261441106508924	0.0123651721380636	Down	K01581 E4.1.1.17, ODC1, speC, speF; ornithine decarboxylase [EC:4.1.1.17]	ko00330:Arginine and proline metabolism|ko00480:Glutathione metabolism	NA	NA	NA	NA	ornithine decarboxylase-like
LOC114112036	629	697.946559102783	274.241527510278	-1.35158626163776	4.48515854024989e-07	7.07053237508249e-05	Down	NA	NA	NA	GO:0007275;GO:0008150;GO:0008544;GO:0009888;GO:0009913;GO:0009987;GO:0030154;GO:0030216;GO:0030855;GO:0031424;GO:0032501;GO:0032502;GO:0043588;GO:0048513;GO:0048731;GO:0048856;GO:0048869;GO:0060429;	GO:0005575;GO:0005622;GO:0005623;GO:0005737;GO:0005829;GO:0044424;GO:0044444;GO:0044464;	keratin-associated protein	keratin-associated protein 9-2-like
LOC114113024	885	11146.6041815578	22811.9850365852	1.0332250177216	4.75470880724034e-24	4.53247908345704e-20	Up	K02984 RP-S3Ae, RPS3A; small subunit ribosomal protein S3Ae	ko03010:Ribosome|ko05171:Coronavirus disease - COVID-19	GO:0003674;GO:0003676;GO:0003723;GO:0003729;GO:0003735;GO:0005198;GO:0005488;GO:0005515;GO:0031369;GO:0044877;GO:0048027;GO:0097159;GO:1901363;	GO:0000184;GO:0000956;GO:0002181;GO:0006139;GO:0006401;GO:0006402;GO:0006412;GO:0006413;GO:0006417;GO:0006518;GO:0006605;GO:0006612;GO:0006613;GO:0006614;GO:0006725;GO:0006807;GO:0006810;GO:0006886;GO:0007275;GO:0008104;GO:0008150;GO:0008152;GO:0008284;GO:0009056;GO:0009057;GO:0009058;GO:0009059;GO:0009636;GO:0009790;GO:0009792;GO:0009889;GO:0009891;GO:0009892;GO:0009893;GO:0009987;GO:0010033;GO:…	GO:0005575;GO:0005622;GO:0005623;GO:0005634;GO:0005654;GO:0005730;GO:0005737;GO:0005783;GO:0005829;GO:0005840;GO:0012505;GO:0015935;GO:0022626;GO:0022627;GO:0031974;GO:0031981;GO:0032991;GO:0043226;GO:0043227;GO:0043228;GO:0043229;GO:0043231;GO:0043232;GO:0043233;GO:0044391;GO:0044422;GO:0044424;GO:0044428;GO:0044444;GO:0044445;GO:0044446;GO:0044464;GO:0070013;GO:1990904;	translation initiation factor binding	small ribosomal subunit protein eS1-like
LOC114113200	617	44.119411385049	7.06129536574339	-2.66072907407798	7.92225717304313e-05	0.00504398191866467	Down	NA	NA	GO:0003674;GO:0005198;	GO:0001906;GO:0006464;GO:0006807;GO:0006950;GO:0006952;GO:0007275;GO:0008150;GO:0008152;GO:0008219;GO:0008544;GO:0009605;GO:0009607;GO:0009617;GO:0009888;GO:0009913;GO:0009987;GO:0012501;GO:0018149;GO:0019538;GO:0030154;GO:0030216;GO:0030855;GO:0031424;GO:0031640;GO:0032501;GO:0032502;GO:0035821;GO:0036211;GO:0042742;GO:0043170;GO:0043207;GO:0043412;GO:0043588;GO:0044237;GO:0044238;GO:0044260;GO:…	GO:0001533;GO:0005575;GO:0005622;GO:0005623;GO:0005737;GO:0005829;GO:0005886;GO:0016020;GO:0044424;GO:0044444;GO:0044464;GO:0071944;	Late cornified envelope	late cornified envelope protein 3B-like
LOC114113226	422	3055.72724573957	76.3414817239138	-5.32065050693229	2.53316060133213e-07	4.55221022728914e-05	Down	K21126 S100A7; protein S100-A7	ko04657:IL-17 signaling pathway	NA	NA	NA	S100 calcium binding protein	protein S100-A7
LOC114113269	595	1708.13260376804	4377.14503180192	1.35737713433698	1.53187629473447e-06	0.000187694635099641	Up	NA	NA	NA	NA	NA	NA	keratin-associated protein 21-1
LOC114113348	594	114.255609171729	2239.45718677078	4.29227174866729	1.11594215977286e-05	0.00104759764242558	Up	NA	NA	NA	NA	NA	NA	keratin-associated protein 20-2
LOC114113871	5020	267.730837215397	132.740203357507	-1.0030260453025	0.000646526829458384	0.0242531108251496	Down	NA	NA	GO:0003674;GO:0003676;GO:0003723;GO:0005488;GO:0035198;GO:0061980;GO:0097159;GO:1901363;	GO:0006139;GO:0006396;GO:0006725;GO:0006807;GO:0008150;GO:0008152;GO:0009892;GO:0009987;GO:0010033;GO:0010467;GO:0010468;GO:0010605;GO:0010608;GO:0010629;GO:0014070;GO:0016070;GO:0016441;GO:0016458;GO:0019222;GO:0031047;GO:0031050;GO:0034641;GO:0035194;GO:0035195;GO:0035196;GO:0040029;GO:0042221;GO:0043170;GO:0043331;GO:0044237;GO:0044238;GO:0046483;GO:0048519;GO:0050789;GO:0050896;GO:0051179;GO:…	GO:0000775;GO:0000776;GO:0000922;GO:0005575;GO:0005622;GO:0005623;GO:0005694;GO:0005813;GO:0005815;GO:0005819;GO:0005856;GO:0015630;GO:0031616;GO:0032991;GO:0043226;GO:0043228;GO:0043229;GO:0043232;GO:0044422;GO:0044424;GO:0044427;GO:0044430;GO:0044446;GO:0044464;GO:0072686;GO:0098687;	Putative RNA methyltransferase	putative methyltransferase C9orf114
LOC114114089	7620	153.548151321068	351.109765896585	1.19560300478331	0.000689771108935835	0.0253709377280902	Up	-	-	-	-	-	-	-
LOC114115224	2590	3016.35923305906	564.405712159937	-2.41834897029844	0.000749024567445355	0.0267397562129655	Down	-	-	-	-	-	-	-
LOC114116088	11358	512.915183712552	143.298577122524	-1.84328023887718	0.00101752492935258	0.0335072912599542	Down	K07986 ULBP; UL16 binding protein	ko04650:Natural killer cell mediated cytotoxicity	NA	NA	NA	UL16 binding protein	UL16-binding protein 3-like
LOC114116843	1288	8693.11397736827	4081.21704441606	-1.09048632152532	5.30953961480399e-08	1.21956028381022e-05	Down	NA	NA	NA	NA	NA	Keratin, high sulfur B2 protein	keratin-associated protein 9-2-like
LOC114116849	1233	7903.75946865531	3887.39020116629	-1.02402672569636	9.1224499231477e-05	0.00555262927741529	Down	NA	NA	NA	NA	NA	Keratin, high sulfur B2 protein	keratin-associated protein 9-2-like
LOC114116854	705	11226.7014013224	5462.30213698709	-1.03898649599604	1.89802618394178e-07	3.6175612186664e-05	Down	NA	NA	NA	GO:0007275;GO:0008150;GO:0008544;GO:0009888;GO:0009913;GO:0009987;GO:0030154;GO:0030216;GO:0030855;GO:0031424;GO:0032501;GO:0032502;GO:0043588;GO:0048513;GO:0048731;GO:0048856;GO:0048869;GO:0060429;	GO:0005575;GO:0005622;GO:0005623;GO:0005737;GO:0005829;GO:0044424;GO:0044444;GO:0044464;	Keratin, high-sulfur matrix protein	keratin, high-sulfur matrix protein, IIIA3A
LOC114117258	14868	81.4094331122631	310.661244955022	1.93020007771439	0.000610380838117745	0.0232672243120075	Up	-	-	-	-	-	-	-
LOC114117296	5105	41.5042306455658	0	-8.02069852482759	2.45222168973996e-08	6.51703817798638e-06	Down	-	-	-	-	-	-	-
LOC114117770	2432	73.1348757399687	14.3694452529553	-2.38922693501178	5.23954756772388e-05	0.00368084957151433	Down	K24329 SIGLEC14; sialic acid binding Ig-like lectin 14	NA	NA	GO:0001775;GO:0002252;GO:0002263;GO:0002274;GO:0002275;GO:0002283;GO:0002366;GO:0002376;GO:0002443;GO:0002444;GO:0002446;GO:0006810;GO:0006887;GO:0006950;GO:0006952;GO:0006955;GO:0008150;GO:0009987;GO:0016192;GO:0032940;GO:0036230;GO:0042119;GO:0043299;GO:0043312;GO:0045055;GO:0045087;GO:0045321;GO:0046903;GO:0050896;GO:0051179;GO:0051234;	GO:0005575;GO:0005622;GO:0005623;GO:0005737;GO:0005886;GO:0012505;GO:0012506;GO:0016020;GO:0030141;GO:0030659;GO:0030667;GO:0031090;GO:0031410;GO:0031982;GO:0043226;GO:0043227;GO:0043229;GO:0044422;GO:0044424;GO:0044433;GO:0044444;GO:0044446;GO:0044464;GO:0070820;GO:0070821;GO:0071944;GO:0097708;GO:0098588;GO:0098805;GO:0099503;GO:0101002;GO:0101003;	Immunoglobulin V-set domain	sialic acid-binding Ig-like lectin 14
LOC114117771	1664	27.7163626848956	6.7773347386724	-2.08944169368083	0.00099347267481803	0.0328874314055112	Down	K24329 SIGLEC14; sialic acid binding Ig-like lectin 14	NA	NA	GO:0001775;GO:0002252;GO:0002263;GO:0002274;GO:0002275;GO:0002283;GO:0002366;GO:0002376;GO:0002443;GO:0002444;GO:0002446;GO:0006810;GO:0006887;GO:0006950;GO:0006952;GO:0006955;GO:0008150;GO:0009987;GO:0016192;GO:0032940;GO:0036230;GO:0042119;GO:0043299;GO:0043312;GO:0045055;GO:0045087;GO:0045321;GO:0046903;GO:0050896;GO:0051179;GO:0051234;	GO:0005575;GO:0005622;GO:0005623;GO:0005737;GO:0005886;GO:0012505;GO:0012506;GO:0016020;GO:0030141;GO:0030659;GO:0030667;GO:0031090;GO:0031410;GO:0031982;GO:0043226;GO:0043227;GO:0043229;GO:0044422;GO:0044424;GO:0044433;GO:0044444;GO:0044446;GO:0044464;GO:0070820;GO:0070821;GO:0071944;GO:0097708;GO:0098588;GO:0098805;GO:0099503;GO:0101002;GO:0101003;	Immunoglobulin V-set domain	sialic acid-binding Ig-like lectin 14
LOC114117911	20515	21.5770040333614	2.64799671638179	-2.93616042690924	0.00166105202783516	0.0470606467165489	Down	K04614 V1R; vomeronasal 1 receptor	NA	NA	NA	NA	Vomeronasal type-1 receptor	vomeronasal type-1 receptor 4-like
LOC114118066	2539	36.3701710154998	4.47960696024079	-3.00598558849531	0.000191360402383058	0.00971562946265374	Down	K06512 LILR, CD85; leukocyte immunoglobulin-like receptor	ko04380:Osteoclast differentiation|ko04662:B cell receptor signaling pathway	NA	NA	NA	Immunoglobulin	leukocyte immunoglobulin-like receptor subfamily A member 5
LOC114118559	1894	160.404947249786	4439.73563417777	4.79084456845803	1.51632469513658e-12	2.29573478863538e-09	Up	NA	NA	NA	GO:0001889;GO:0007275;GO:0008150;GO:0032501;GO:0032502;GO:0048513;GO:0048731;GO:0048732;GO:0048856;GO:0061008;	NA	Fatty acid desaturase 2-like protein FADS2P1-like	fatty acid desaturase 2-like protein FADS2B
LOC114118882	421	98.6819482603537	4.96568823036106	-4.31014472318315	1.76694599714896e-05	0.00150182450541458	Down	-	-	-	-	-	-	-
LOC114118884	562	58.8771407866289	7.58011262947235	-2.95826401388027	0.00141690348189244	0.0423701296352273	Down	-	-	-	-	-	-	-
LOC121816260	2988	101.63114119693	39.4095216450479	-1.35307642665638	0.000131583488984224	0.00719666334389369	Down	-	-	-	-	-	-	-
LOC121816380	1946	46.349778618512	11.5509151689637	-2.02557062150753	2.63044453088735e-05	0.00212039200929311	Down	K06748 SIGLEC8; sialic acid binding Ig-like lectin 8	NA	GO:0003674;GO:0004888;GO:0005488;GO:0030246;GO:0031406;GO:0033691;GO:0036094;GO:0038023;GO:0043167;GO:0043168;GO:0043177;GO:0048029;GO:0060089;GO:0097367;	GO:0001775;GO:0002252;GO:0002263;GO:0002274;GO:0002275;GO:0002283;GO:0002366;GO:0002376;GO:0002443;GO:0002444;GO:0002446;GO:0002682;GO:0006810;GO:0006887;GO:0006955;GO:0007154;GO:0007155;GO:0007165;GO:0007166;GO:0008150;GO:0009987;GO:0016192;GO:0022610;GO:0023052;GO:0030100;GO:0031347;GO:0031348;GO:0032101;GO:0032102;GO:0032879;GO:0032940;GO:0036230;GO:0042119;GO:0043299;GO:0043312;GO:0045055;GO:…	GO:0005575;GO:0005622;GO:0005623;GO:0005737;GO:0005886;GO:0005887;GO:0009897;GO:0009986;GO:0012505;GO:0012506;GO:0016020;GO:0016021;GO:0030141;GO:0030659;GO:0030667;GO:0031090;GO:0031224;GO:0031226;GO:0031410;GO:0031982;GO:0043226;GO:0043227;GO:0043229;GO:0044422;GO:0044424;GO:0044425;GO:0044433;GO:0044444;GO:0044446;GO:0044459;GO:0044464;GO:0071944;GO:0097708;GO:0098552;GO:0098588;GO:0098805;GO:…	carbohydrate binding	sialic acid-binding Ig-like lectin 13
LOC121816651	8287	141.385417984478	750.17372619584	2.40557009332109	1.04069501044572e-09	4.56671491909308e-07	Up	-	-	-	-	-	-	-
LOC121816877	555	79.7636824569666	11.2066270399195	-2.81864364511386	0.00085133693524157	0.0295291849835904	Down	-	-	-	-	-	-	-
LOC121816967	2808	80.9314230540926	174.940434301257	1.10552903415241	0.00161114565772604	0.0462720051988321	Up	-	-	-	-	-	-	-
LOC121817058	1405	505.689958786591	10.9837682880721	-5.52682633610127	6.64946982207116e-06	0.000667387479109897	Down	-	-	-	-	-	-	-
LOC121817413	7869	69.8231443772686	24.2912088990296	-1.50133744463143	0.000869315214146411	0.029924350308906	Down	-	-	-	-	-	-	-
LOC121817414	3132	39.9223984222451	187.615500420857	2.23248413609421	0.000210560899217988	0.0104280147174389	Up	-	-	-	-	-	-	-
LOC121817639	4753	152.1734216555	36.9975302834933	-2.03768499624214	0.000150652230216136	0.008052852498437	Down	-	-	-	-	-	-	-
LOC121817824	2133	74.1628157533672	156.071833480672	1.08159714467066	0.000907767023772484	0.0308624431920054	Up	-	-	-	-	-	-	-
LOC121817967	6214	127.248722966398	48.8316317062776	-1.38610667780385	1.62064566970681e-05	0.00141573903433786	Down	-	-	-	-	-	-	-
LOC121818617	3433	278.54395466233	128.10879041321	-1.11350812245549	0.000220146800331645	0.0107894804557346	Down	-	-	-	-	-	-	-
LOC121818780	4429	20.3808480295069	132.649084120516	2.69681463805584	1.79977718600252e-05	0.00152286976334895	Up	-	-	-	-	-	-	-
LOC121818799	2404	36.9709388132738	10.2928069598211	-1.83891447890752	0.000641413404121423	0.0242531108251496	Down	-	-	-	-	-	-	-
LOC121818987	7331	22.7710340317168	58.3852096710964	1.34724316511304	0.00112452462692676	0.0359029698569898	Up	-	-	-	-	-	-	-
LOC121819095	4985	45.9222404908534	9.33586369821563	-2.23299034134293	0.000125091053140095	0.00694218553441309	Down	-	-	-	-	-	-	-
LOC121819196	23632	552.100884319239	146.700913311547	-1.90864427707846	3.73493452736812e-06	0.00039637486068932	Down	-	-	-	-	-	-	-
LOC121819932	4339	14.782679355026	55.0522687023681	1.88505922183172	0.000276409710778665	0.0128779625498337	Up	NA	NA	NA	NA	NA	NA	endogenous retrovirus group K member 10 Gag polyprotein-like
LOC121820071	10589	86.6802814515432	351.233165215786	2.02102218418187	3.10718240907244e-07	5.32994771607162e-05	Up	-	-	-	-	-	-	-
LOC121820426	2682	8.77056641027197	36.3933029804121	2.07134304992791	0.000947850456192812	0.0317109756345783	Up	NA	NA	NA	NA	NA	Retroviral envelope protein	uncharacterized LOC121820426
LOC121820433	3694	1998.48147633067	776.692418871968	-1.36527826139064	0.000153595754400851	0.00815543050729652	Down	K12162 UFM1; ubiquitin-fold modifier 1	NA	NA	GO:0003008;GO:0006464;GO:0006807;GO:0006950;GO:0008150;GO:0008152;GO:0009966;GO:0009987;GO:0010646;GO:0010941;GO:0019538;GO:0023051;GO:0032446;GO:0032501;GO:0033143;GO:0033146;GO:0033554;GO:0034976;GO:0036211;GO:0042981;GO:0043066;GO:0043067;GO:0043069;GO:0043170;GO:0043412;GO:0044237;GO:0044238;GO:0044260;GO:0044267;GO:0048519;GO:0048523;GO:0048583;GO:0050789;GO:0050794;GO:0050877;GO:0050896;GO:…	GO:0005575;GO:0005622;GO:0005623;GO:0005634;GO:0005737;GO:0005783;GO:0012505;GO:0043226;GO:0043227;GO:0043229;GO:0043231;GO:0044424;GO:0044444;GO:0044464;	protein polyufmylation	ubiquitin-fold modifier 1-like
LOC132657265	8558	22.7974244777307	78.2735327920755	1.7799840567302	3.58131069289515e-05	0.00267097831874461	Up	-	-	-	-	-	-	-
LOC132657692	8074	35.6802343649588	75.9901622852044	1.09423652884281	0.000985158085578262	0.0326695042474099	Up	-	-	-	-	-	-	-
LOC132657761	8329	238.955189147093	89.4273830526003	-1.43006482480382	0.00132555739926356	0.0403418428495227	Down	-	-	-	-	-	-	-
LOC132657839	7610	349.370071699485	1372.56142967055	1.97335861887373	4.04207040719281e-09	1.43905333044002e-06	Up	-	-	-	-	-	-	-
LOC132658103	701	738.216648579233	281.152319710612	-1.39116580513384	0.000796362759798565	0.0279304254918943	Down	-	-	-	-	-	-	-
LOC132658120	3300	17.0919107701608	82.7163974080468	2.29019383991742	0.000309825963840812	0.0140870026788248	Up	NA	NA	NA	NA	NA	NA	uncharacterized LOC132658120
LOC132658418	4787	172.170086958271	82.1328311635254	-1.06508861990553	0.000797843453187902	0.0279304417777412	Down	-	-	-	-	-	-	-
LOC132658541	28593	105.302034132729	51.0015749536875	-1.0465104205003	0.00156479758746324	0.0453550932071336	Down	-	-	-	-	-	-	-
LOC132659068	1939	51.2163606013472	5.2296851218844	-3.29181141707308	0.0010777283415442	0.0348533107517162	Down	K14847 RPF2; ribosome production factor 2	NA	NA	NA	NA	NA	ribosome production factor 2 homolog
LOC132659398	426	103.574698111074	7.27857333701637	-3.76134468335308	4.97624617594131e-07	7.63388529218184e-05	Down	-	-	-	-	-	-	-
LOC132659441	30407	69.7389006039035	155.355614347394	1.1629732978304	1.30423908586824e-05	0.00118315804380999	Up	-	-	-	-	-	-	-
LOC132659644	6129	173.016092923475	423.152246947468	1.28588635106668	1.14195733743688e-11	1.1343273323908e-08	Up	-	-	-	-	-	-	-
LOC132659858	6158	63.9106879123942	136.381635235667	1.08993372203057	0.000356173440998503	0.0154853379221216	Up	-	-	-	-	-	-	-
LOC132659905	3572	148.664892406143	306.764355458264	1.0407447304385	0.000304487393243815	0.0139113138574275	Up	-	-	-	-	-	-	-
LOC132659977	9305	7.5071440324876	41.8506532614678	2.48322111550424	5.56289199345449e-05	0.00385905180237105	Up	-	-	-	-	-	-	-
LOC132660238	4635	60.9139530085874	19.4077969480204	-1.6569572870914	0.000463224981948077	0.019001287357344	Down	-	-	-	-	-	-	-
LRAT	4627	1264.42481757372	4209.3110922108	1.73524018475044	1.3736768521845e-06	0.000171655023336883	Up	K00678 LRAT; phosphatidylcholine-retinol O-acyltransferase [EC:2.3.1.135]	ko00830:Retinol metabolism|ko04977:Vitamin digestion and absorption	GO:0001972;GO:0003674;GO:0003824;GO:0005488;GO:0005501;GO:0008289;GO:0008374;GO:0016409;GO:0016416;GO:0016740;GO:0016746;GO:0016747;GO:0019840;GO:0019841;GO:0019842;GO:0031406;GO:0033293;GO:0036094;GO:0043167;GO:0043168;GO:0043177;GO:0043178;GO:0047173;	GO:0001101;GO:0001523;GO:0006066;GO:0006629;GO:0006644;GO:0006650;GO:0006653;GO:0006720;GO:0006721;GO:0006766;GO:0006775;GO:0006776;GO:0006793;GO:0006796;GO:0006807;GO:0007584;GO:0008150;GO:0008152;GO:0009605;GO:0009607;GO:0009617;GO:0009987;GO:0009991;GO:0010033;GO:0010817;GO:0016101;GO:0017144;GO:0019637;GO:0031667;GO:0032368;GO:0032370;GO:0032526;GO:0032879;GO:0033189;GO:0033273;GO:0033993;GO:…	GO:0005575;GO:0005622;GO:0005623;GO:0005737;GO:0005768;GO:0005770;GO:0005771;GO:0005783;GO:0005789;GO:0005791;GO:0012505;GO:0016020;GO:0031410;GO:0031982;GO:0031984;GO:0042175;GO:0043226;GO:0043227;GO:0043229;GO:0043231;GO:0044422;GO:0044424;GO:0044425;GO:0044432;GO:0044444;GO:0044446;GO:0044464;GO:0048471;GO:0097708;GO:0098827;	Lecithin retinol acyltransferase	lecithin retinol acyltransferase
LRRC17	1937	660.44169995347	1516.59412041114	1.19894872010922	0.00151522260306203	0.0446494286554035	Up	K25432 LRRC17; leucine-rich repeat-containing protein 17	NA	NA	GO:0001501;GO:0002376;GO:0002520;GO:0002682;GO:0002683;GO:0002761;GO:0002762;GO:0007275;GO:0008150;GO:0009888;GO:0032501;GO:0032502;GO:0045595;GO:0045596;GO:0045637;GO:0045638;GO:0045670;GO:0045671;GO:0048513;GO:0048519;GO:0048523;GO:0048534;GO:0048539;GO:0048731;GO:0048856;GO:0050789;GO:0050793;GO:0050794;GO:0051093;GO:0051239;GO:0051241;GO:0060348;GO:0065007;GO:1902105;GO:1902106;GO:1903706;GO:…	GO:0005575;GO:0005576;GO:0005615;GO:0044421;	Leucine rich repeat containing 17	leucine rich repeat containing 17
LRRC19	3099	6.98834664665845	81.1013889796204	3.55186951642707	1.41407462200578e-06	0.000175540618701494	Up	NA	NA	GO:0003674;GO:0004857;GO:0004860;GO:0019207;GO:0019210;GO:0019887;GO:0030234;GO:0098772;	GO:0001932;GO:0001933;GO:0006469;GO:0007154;GO:0007165;GO:0007166;GO:0008150;GO:0009892;GO:0009966;GO:0009968;GO:0009987;GO:0010033;GO:0010563;GO:0010605;GO:0010646;GO:0010648;GO:0019220;GO:0019221;GO:0019222;GO:0023051;GO:0023052;GO:0023057;GO:0031323;GO:0031324;GO:0031399;GO:0031400;GO:0032268;GO:0032269;GO:0033673;GO:0034097;GO:0042221;GO:0042325;GO:0042326;GO:0043086;GO:0043549;GO:0044092;GO:…	GO:0005575;GO:0005622;GO:0005623;GO:0005737;GO:0044424;GO:0044464;	Leucine rich repeat containing 19	leucine rich repeat containing 19
MBOAT2	7773	4236.10667082931	10185.7372664597	1.26575976961745	1.26104060126274e-05	0.00116276155316331	Up	K13517 MBOAT1_2; lysophospholipid acyltransferase 1/2 [EC:2.3.1.51 2.3.1.-]	ko00561:Glycerolipid metabolism|ko00564:Glycerophospholipid metabolism	GO:0003674;GO:0003824;GO:0003841;GO:0008374;GO:0016411;GO:0016740;GO:0016746;GO:0016747;GO:0042171;GO:0047144;GO:0071617;	GO:0000003;GO:0003006;GO:0006629;GO:0006644;GO:0006650;GO:0006793;GO:0006796;GO:0006807;GO:0006928;GO:0007009;GO:0007275;GO:0007276;GO:0007281;GO:0007283;GO:0007286;GO:0007291;GO:0007349;GO:0008150;GO:0008152;GO:0008354;GO:0009653;GO:0009987;GO:0010256;GO:0016043;GO:0016477;GO:0019637;GO:0019953;GO:0022412;GO:0022414;GO:0030154;GO:0030258;GO:0032501;GO:0032502;GO:0032504;GO:0036151;GO:0036152;GO:…	GO:0005575;GO:0005622;GO:0005623;GO:0005737;GO:0005783;GO:0005789;GO:0012505;GO:0016020;GO:0031984;GO:0042175;GO:0043226;GO:0043227;GO:0043229;GO:0043231;GO:0044422;GO:0044424;GO:0044425;GO:0044432;GO:0044444;GO:0044446;GO:0044464;GO:0098827;	Membrane bound O-acyltransferase domain containing 2	membrane bound O-acyltransferase domain containing 2
MEI1	4888	81.0591944733554	178.173607959073	1.13832259692603	0.000110197638334275	0.00636150824068224	Up	K25318 MEI1; meiosis inhibitor protein 1	NA	NA	GO:0000003;GO:0000280;GO:0003006;GO:0006996;GO:0007049;GO:0007059;GO:0007127;GO:0007140;GO:0007141;GO:0007276;GO:0007281;GO:0007283;GO:0007286;GO:0008150;GO:0009987;GO:0016043;GO:0019953;GO:0022402;GO:0022412;GO:0022414;GO:0030154;GO:0032501;GO:0032502;GO:0032504;GO:0034397;GO:0044703;GO:0045132;GO:0045141;GO:0045143;GO:0048232;GO:0048285;GO:0048468;GO:0048515;GO:0048609;GO:0048856;GO:0048869;GO:…	NA	Meiosis inhibitor protein 1	meiotic double-stranded break formation protein 1
MESP2	1540	51.7981847946356	217.544175583546	2.06156287901825	5.70211650625851e-09	1.88760063783494e-06	Up	K09076 MESP; mesoderm posterior	NA	GO:0000976;GO:0000977;GO:0000978;GO:0000981;GO:0000982;GO:0000987;GO:0001012;GO:0001067;GO:0001077;GO:0001228;GO:0003674;GO:0003676;GO:0003677;GO:0003690;GO:0003700;GO:0005488;GO:0043565;GO:0044212;GO:0097159;GO:0140110;GO:1901363;GO:1990837;	GO:0000578;GO:0001667;GO:0001704;GO:0001707;GO:0001756;GO:0003002;GO:0003007;GO:0006139;GO:0006351;GO:0006355;GO:0006357;GO:0006366;GO:0006725;GO:0006807;GO:0006928;GO:0007154;GO:0007165;GO:0007166;GO:0007219;GO:0007275;GO:0007369;GO:0007389;GO:0007498;GO:0007507;GO:0008078;GO:0008150;GO:0008152;GO:0009058;GO:0009059;GO:0009653;GO:0009790;GO:0009792;GO:0009798;GO:0009880;GO:0009887;GO:0009888;GO:…	GO:0005575;GO:0005622;GO:0005623;GO:0005634;GO:0043226;GO:0043227;GO:0043229;GO:0043231;GO:0044424;GO:0044464;	Mesoderm posterior protein 2	mesoderm posterior bHLH transcription factor 2
MMP9	2348	174.988271355933	50.3597538828481	-1.80961915734932	0.000655142487492942	0.024451331613485	Down	K01403 MMP9; matrix metalloproteinase-9 (gelatinase B) [EC:3.4.24.35]	ko01522:Endocrine resistance|ko04657:IL-17 signaling pathway|ko04668:TNF signaling pathway|ko04670:Leukocyte transendothelial migration|ko04915:Estrogen signaling pathway|ko04926:Relaxin signaling pathway|ko05161:Hepatitis B|ko05200:Pathways in cancer|ko05202:Transcriptional misregulation in cancer|ko05205:Proteoglycans in cancer|ko05206:MicroRNAs in cancer|ko05215:Prostate cancer|ko05219:Bladder…	GO:0001968;GO:0003674;GO:0003824;GO:0004175;GO:0004222;GO:0004252;GO:0005488;GO:0005515;GO:0005518;GO:0008233;GO:0008236;GO:0008237;GO:0008270;GO:0016787;GO:0017171;GO:0042802;GO:0043167;GO:0043169;GO:0044877;GO:0046872;GO:0046914;GO:0070011;GO:0140096;	GO:0000003;GO:0000302;GO:0001101;GO:0001501;GO:0001503;GO:0001655;GO:0001666;GO:0001704;GO:0001706;GO:0001775;GO:0001822;GO:0001932;GO:0001934;GO:0002237;GO:0002252;GO:0002263;GO:0002274;GO:0002275;GO:0002283;GO:0002366;GO:0002376;GO:0002443;GO:0002444;GO:0002446;GO:0002520;GO:0002521;GO:0002573;GO:0002682;GO:0002684;GO:0002685;GO:0002687;GO:0006508;GO:0006807;GO:0006810;GO:0006887;GO:0006950;GO:…	GO:0005575;GO:0005576;GO:0005615;GO:0005622;GO:0005623;GO:0005737;GO:0012505;GO:0030141;GO:0031410;GO:0031974;GO:0031982;GO:0032991;GO:0043226;GO:0043227;GO:0043229;GO:0043233;GO:0044421;GO:0044422;GO:0044424;GO:0044433;GO:0044444;GO:0044446;GO:0044464;GO:0070013;GO:0070820;GO:0097708;GO:0099503;GO:0101002;GO:1904724;GO:1904813;	Matrix metallopeptidase 9	matrix metallopeptidase 9
MS4A2	4737	126.253745082568	7.59930199176959	-4.07919663880029	7.12985236604704e-07	0.000101152770146573	Down	K08090 MS4A2, FCER1B; high affinity immunoglobulin epsilon receptor subunit beta	ko04071:Sphingolipid signaling pathway|ko04072:Phospholipase D signaling pathway|ko04664:Fc epsilon RI signaling pathway|ko05310:Asthma	GO:0003674;GO:0005488;GO:0005515;GO:0019899;GO:0019900;GO:0019901;GO:0019904;GO:0042169;GO:0051219;	GO:0001816;GO:0002376;GO:0002682;GO:0002684;GO:0002694;GO:0002696;GO:0002697;GO:0002699;GO:0002703;GO:0002705;GO:0002764;GO:0002768;GO:0002790;GO:0002886;GO:0002888;GO:0006810;GO:0006950;GO:0006952;GO:0006954;GO:0006955;GO:0007154;GO:0007165;GO:0007166;GO:0007186;GO:0007202;GO:0007205;GO:0008104;GO:0008150;GO:0009306;GO:0009987;GO:0010517;GO:0010518;GO:0010522;GO:0010863;GO:0010959;GO:0015031;GO:…	GO:0005575;GO:0005622;GO:0005623;GO:0005737;GO:0005768;GO:0005886;GO:0005887;GO:0009897;GO:0009986;GO:0012505;GO:0016020;GO:0016021;GO:0031224;GO:0031226;GO:0031410;GO:0031982;GO:0032991;GO:0032997;GO:0032998;GO:0043226;GO:0043227;GO:0043229;GO:0044424;GO:0044425;GO:0044444;GO:0044459;GO:0044464;GO:0045121;GO:0071944;GO:0097708;GO:0098552;GO:0098589;GO:0098796;GO:0098797;GO:0098805;GO:0098857;	High affinity immunoglobulin epsilon receptor subunit	membrane spanning 4-domains A2
MS4A8	1253	129.21354984661	16.2554278732943	-3.01091663796305	4.50430470399168e-07	7.07053237508249e-05	Down	K22190 MS4A3S; membrane-spanning 4-domains subfamily A member 3/4/8/12/15/18	NA	NA	NA	GO:0005575;GO:0016020;	Membrane-spanning 4-domains, subfamily A, member 8	membrane spanning 4-domains A8
MSR1	10306	247.250590884235	48.5325757013943	-2.35853786201058	6.25382404356429e-05	0.00418451793893669	Down	K06558 MSR1, CD204; macrophage scavenger receptor 1	ko04145:Phagosome	GO:0001540;GO:0003674;GO:0005044;GO:0005488;GO:0005515;GO:0019899;GO:0030169;GO:0030544;GO:0031072;GO:0033218;GO:0038024;GO:0042277;GO:0042802;GO:0044877;GO:0051879;GO:0071813;GO:0071814;	GO:0006810;GO:0006869;GO:0006897;GO:0006898;GO:0006909;GO:0006911;GO:0008104;GO:0008150;GO:0009892;GO:0009987;GO:0010324;GO:0010468;GO:0010605;GO:0010629;GO:0010743;GO:0010744;GO:0010876;GO:0010883;GO:0010884;GO:0010885;GO:0010886;GO:0015031;GO:0015833;GO:0015850;GO:0015918;GO:0016043;GO:0016192;GO:0019222;GO:0022607;GO:0030301;GO:0032501;GO:0032879;GO:0033036;GO:0034381;GO:0042886;GO:0042953;GO:…	GO:0005575;GO:0005622;GO:0005623;GO:0005737;GO:0005829;GO:0005886;GO:0005887;GO:0012506;GO:0016020;GO:0016021;GO:0030139;GO:0030659;GO:0030666;GO:0031090;GO:0031224;GO:0031226;GO:0031410;GO:0031982;GO:0043226;GO:0043227;GO:0043229;GO:0044422;GO:0044424;GO:0044425;GO:0044433;GO:0044444;GO:0044446;GO:0044459;GO:0044464;GO:0071944;GO:0097708;GO:0098588;GO:0098805;	Macrophage scavenger receptor	macrophage scavenger receptor 1
MT3	198	77.9768928149438	363.302239234916	2.22369748967369	3.38283378681563e-07	5.69916881459143e-05	Up	K14740 MT3; metallothionein 3	NA	GO:0003674;GO:0004857;GO:0004866;GO:0004869;GO:0005488;GO:0005507;GO:0008047;GO:0008144;GO:0008270;GO:0016209;GO:0019207;GO:0019209;GO:0019887;GO:0030234;GO:0030295;GO:0030414;GO:0043027;GO:0043028;GO:0043167;GO:0043169;GO:0046870;GO:0046872;GO:0046914;GO:0061134;GO:0061135;GO:0098772;	GO:0000041;GO:0000060;GO:0000165;GO:0000302;GO:0000303;GO:0000305;GO:0001558;GO:0001666;GO:0001932;GO:0001934;GO:0006066;GO:0006091;GO:0006112;GO:0006325;GO:0006355;GO:0006357;GO:0006464;GO:0006468;GO:0006606;GO:0006629;GO:0006706;GO:0006707;GO:0006793;GO:0006796;GO:0006801;GO:0006807;GO:0006810;GO:0006811;GO:0006812;GO:0006829;GO:0006873;GO:0006875;GO:0006882;GO:0006886;GO:0006913;GO:0006915;GO:…	GO:0005575;GO:0005576;GO:0005615;GO:0005622;GO:0005623;GO:0005634;GO:0005737;GO:0005739;GO:0005740;GO:0005741;GO:0005783;GO:0005791;GO:0005829;GO:0005840;GO:0005856;GO:0005874;GO:0005886;GO:0008021;GO:0012505;GO:0014069;GO:0015630;GO:0016020;GO:0016234;GO:0019867;GO:0030133;GO:0030424;GO:0030425;GO:0031090;GO:0031410;GO:0031966;GO:0031967;GO:0031968;GO:0031975;GO:0031982;GO:0032279;GO:0032991;GO:…	positive regulation of oxygen metabolic process	metallothionein 3
MUC20	4825	41.5960156162189	165.016398902257	1.99157234036579	0.000622531679256638	0.0236349136311818	Up	K22021 MUC20; mucin-20	NA	NA	GO:0000187;GO:0001932;GO:0001934;GO:0002218;GO:0002220;GO:0002223;GO:0002253;GO:0002376;GO:0002429;GO:0002682;GO:0002684;GO:0002757;GO:0002758;GO:0002764;GO:0002768;GO:0006464;GO:0006486;GO:0006493;GO:0006807;GO:0007154;GO:0007165;GO:0007166;GO:0007167;GO:0007169;GO:0008150;GO:0008152;GO:0009058;GO:0009059;GO:0009100;GO:0009101;GO:0009893;GO:0009966;GO:0009967;GO:0009987;GO:0010562;GO:0010604;GO:…	GO:0005575;GO:0005622;GO:0005623;GO:0005737;GO:0005739;GO:0005740;GO:0005741;GO:0005794;GO:0005796;GO:0005829;GO:0005886;GO:0009925;GO:0012505;GO:0016020;GO:0016323;GO:0019867;GO:0031090;GO:0031966;GO:0031967;GO:0031968;GO:0031974;GO:0031975;GO:0043226;GO:0043227;GO:0043229;GO:0043231;GO:0043233;GO:0044422;GO:0044424;GO:0044425;GO:0044429;GO:0044431;GO:0044444;GO:0044446;GO:0044459;GO:0044464;GO:…	mucin 20, cell surface associated	mucin 20, cell surface associated
MZB1	765	38.5308387131639	6.86720252384257	-2.43729329031904	0.00040389016395946	0.016935563341669	Down	K25686 MZB1; marginal zone B- and B1-cell-specific protein	NA	NA	GO:0002637;GO:0002639;GO:0002640;GO:0002642;GO:0002682;GO:0002684;GO:0002694;GO:0002697;GO:0002699;GO:0002700;GO:0002702;GO:0008150;GO:0008284;GO:0009889;GO:0009891;GO:0009893;GO:0009987;GO:0010556;GO:0010557;GO:0010604;GO:0010827;GO:0010829;GO:0016043;GO:0019222;GO:0022607;GO:0030888;GO:0032879;GO:0032944;GO:0033622;GO:0034762;GO:0034763;GO:0042127;GO:0043933;GO:0044085;GO:0046324;GO:0046325;GO:…	GO:0005575;GO:0005576;GO:0005622;GO:0005623;GO:0005737;GO:0005783;GO:0005788;GO:0012505;GO:0031974;GO:0032991;GO:0034663;GO:0043226;GO:0043227;GO:0043229;GO:0043231;GO:0043233;GO:0044422;GO:0044424;GO:0044432;GO:0044444;GO:0044446;GO:0044464;GO:0070013;	Marginal zone B and	marginal zone B and B1 cell specific protein
NAIP	6408	145.202323964551	65.168961514005	-1.16215554257005	0.000205772689517537	0.0102355735078905	Down	K12807 NAIP, BIRC1; baculoviral IAP repeat-containing protein 1	ko04621:NOD-like receptor signaling pathway|ko05130:Pathogenic Escherichia coli infection|ko05131:Shigellosis|ko05132:Salmonella infection|ko05134:Legionellosis	GO:0000166;GO:0003674;GO:0003824;GO:0004842;GO:0004857;GO:0004866;GO:0004869;GO:0005488;GO:0005524;GO:0008144;GO:0016740;GO:0017076;GO:0019787;GO:0030234;GO:0030414;GO:0030554;GO:0032553;GO:0032555;GO:0032559;GO:0035639;GO:0036094;GO:0043027;GO:0043028;GO:0043167;GO:0043168;GO:0061134;GO:0061135;GO:0097159;GO:0097367;GO:0098772;GO:0140096;GO:1901265;GO:1901363;	GO:0001817;GO:0001819;GO:0006464;GO:0006807;GO:0006915;GO:0006950;GO:0006952;GO:0006954;GO:0007275;GO:0007399;GO:0008150;GO:0008152;GO:0008219;GO:0009595;GO:0009605;GO:0009607;GO:0009617;GO:0009892;GO:0009966;GO:0009967;GO:0009987;GO:0010466;GO:0010468;GO:0010605;GO:0010629;GO:0010646;GO:0010647;GO:0010941;GO:0010951;GO:0010955;GO:0012501;GO:0016045;GO:0016567;GO:0019222;GO:0019538;GO:0023051;GO:…	GO:0005575;GO:0005622;GO:0005623;GO:0005634;GO:0005737;GO:0005829;GO:0005886;GO:0016020;GO:0016323;GO:0032991;GO:0036477;GO:0042995;GO:0043005;GO:0043025;GO:0043204;GO:0043226;GO:0043227;GO:0043229;GO:0043231;GO:0044297;GO:0044424;GO:0044425;GO:0044444;GO:0044445;GO:0044459;GO:0044464;GO:0061702;GO:0071944;GO:0072557;GO:0097458;GO:0098590;GO:0120025;	NLR family, apoptosis inhibitory protein	NLR family apoptosis inhibitory protein
NCAM2	8315	23.7764572535381	82.8730566500109	1.79356781330545	0.000582956557248047	0.0225405886858881	Up	K06491 NCAM, CD56; neural cell adhesion molecule	ko03265:Virion - Lyssavirus|ko04514:Cell adhesion molecules|ko05020:Prion disease	GO:0003674;GO:0005488;GO:0005515;GO:0042802;	GO:0000003;GO:0000902;GO:0000904;GO:0001654;GO:0001746;GO:0002009;GO:0002165;GO:0003006;GO:0003008;GO:0006928;GO:0006935;GO:0007155;GO:0007156;GO:0007275;GO:0007399;GO:0007409;GO:0007411;GO:0007413;GO:0007417;GO:0007420;GO:0007423;GO:0007424;GO:0007444;GO:0007483;GO:0007484;GO:0007485;GO:0007528;GO:0007548;GO:0007552;GO:0007560;GO:0007610;GO:0007611;GO:0007612;GO:0007613;GO:0007614;GO:0007635;GO:…	GO:0005575;GO:0005622;GO:0005623;GO:0005634;GO:0005654;GO:0005737;GO:0005886;GO:0016020;GO:0016021;GO:0016604;GO:0030424;GO:0031224;GO:0031594;GO:0031974;GO:0031981;GO:0033267;GO:0036062;GO:0042734;GO:0042995;GO:0043005;GO:0043195;GO:0043226;GO:0043227;GO:0043229;GO:0043231;GO:0043233;GO:0043679;GO:0044306;GO:0044422;GO:0044424;GO:0044425;GO:0044428;GO:0044446;GO:0044451;GO:0044456;GO:0044459;GO:…	Neural cell adhesion molecule	neural cell adhesion molecule 2
NCF2	2076	91.507493443719	36.6385211215556	-1.34614983795725	0.00152660080259013	0.0447289294162626	Down	K08010 NCF2, P67PHOX; neutrophil cytosolic factor 2	ko04145:Phagosome|ko04380:Osteoclast differentiation|ko04613:Neutrophil extracellular trap formation|ko04670:Leukocyte transendothelial migration|ko05020:Prion disease|ko05140:Leishmaniasis|ko05208:Chemical carcinogenesis - reactive oxygen species|ko05415:Diabetic cardiomyopathy|ko05417:Lipid and atherosclerosis|ko05418:Fluid shear stress and atherosclerosis	GO:0003674;GO:0003824;GO:0005488;GO:0005515;GO:0008022;GO:0009055;GO:0016491;GO:0017016;GO:0017048;GO:0019899;GO:0031267;GO:0048365;GO:0051020;	GO:0002237;GO:0002376;GO:0003008;GO:0003013;GO:0006091;GO:0006139;GO:0006725;GO:0006732;GO:0006733;GO:0006739;GO:0006742;GO:0006753;GO:0006793;GO:0006796;GO:0006801;GO:0006807;GO:0006950;GO:0006952;GO:0006955;GO:0006968;GO:0007154;GO:0007165;GO:0007166;GO:0007167;GO:0007169;GO:0007568;GO:0008015;GO:0008150;GO:0008152;GO:0008217;GO:0009056;GO:0009058;GO:0009109;GO:0009117;GO:0009166;GO:0009605;GO:…	GO:0000323;GO:0001669;GO:0005575;GO:0005622;GO:0005623;GO:0005634;GO:0005730;GO:0005737;GO:0005764;GO:0005767;GO:0005773;GO:0005829;GO:0005886;GO:0005887;GO:0012505;GO:0016020;GO:0016021;GO:0030139;GO:0030141;GO:0031224;GO:0031226;GO:0031410;GO:0031974;GO:0031981;GO:0031982;GO:0032010;GO:0032991;GO:0043020;GO:0043226;GO:0043227;GO:0043228;GO:0043229;GO:0043231;GO:0043232;GO:0043233;GO:0044422;GO:…	factor 2	neutrophil cytosolic factor 2
NCKAP1L	4779	484.398718048078	222.022920536712	-1.13147418138831	0.000118889173103215	0.00670630526087949	Down	K05750 NCKAP1, NAP125; NCK-associated protein 1	ko04810:Regulation of actin cytoskeleton|ko05130:Pathogenic Escherichia coli infection|ko05132:Salmonella infection	GO:0003674;GO:0005096;GO:0005488;GO:0008047;GO:0019207;GO:0019209;GO:0019887;GO:0030234;GO:0030295;GO:0030695;GO:0044877;GO:0060589;GO:0098772;	GO:0001775;GO:0001776;GO:0001782;GO:0001817;GO:0001818;GO:0001932;GO:0001934;GO:0002252;GO:0002253;GO:0002260;GO:0002262;GO:0002263;GO:0002274;GO:0002275;GO:0002283;GO:0002366;GO:0002376;GO:0002429;GO:0002431;GO:0002433;GO:0002443;GO:0002444;GO:0002446;GO:0002520;GO:0002682;GO:0002684;GO:0002685;GO:0002687;GO:0002688;GO:0002690;GO:0002694;GO:0002696;GO:0002757;GO:0002764;GO:0002768;GO:0006810;GO:…	GO:0005575;GO:0005622;GO:0005623;GO:0005737;GO:0005829;GO:0005886;GO:0005887;GO:0012505;GO:0012506;GO:0016020;GO:0016021;GO:0030141;GO:0030659;GO:0030667;GO:0031090;GO:0031209;GO:0031224;GO:0031226;GO:0031410;GO:0031982;GO:0032991;GO:0043226;GO:0043227;GO:0043229;GO:0044422;GO:0044424;GO:0044425;GO:0044433;GO:0044444;GO:0044446;GO:0044459;GO:0044464;GO:0070820;GO:0071944;GO:0097708;GO:0098588;GO:…	NCK-associated protein 1-like	NCK associated protein 1 like
NDUFA4L2	12880	1210.48997121016	2767.84918368481	1.19305953016747	6.35683899004587e-05	0.00423841678103094	Up	K03948 NDUFA4; NADH dehydrogenase (ubiquinone) 1 alpha subcomplex subunit 4	ko00190:Oxidative phosphorylation|ko04714:Thermogenesis|ko04723:Retrograde endocannabinoid signaling|ko04932:Non-alcoholic fatty liver disease|ko05010:Alzheimer disease|ko05012:Parkinson disease|ko05014:Amyotrophic lateral sclerosis|ko05016:Huntington disease|ko05020:Prion disease|ko05022:Pathways of neurodegeneration - multiple diseases|ko05208:Chemical carcinogenesis - reactive oxygen species|k…	NA	NA	GO:0005575;GO:0005622;GO:0005623;GO:0005737;GO:0005739;GO:0005740;GO:0005743;GO:0005746;GO:0005751;GO:0016020;GO:0019866;GO:0031090;GO:0031966;GO:0031967;GO:0031975;GO:0032991;GO:0043226;GO:0043227;GO:0043229;GO:0043231;GO:0044422;GO:0044424;GO:0044425;GO:0044429;GO:0044444;GO:0044446;GO:0044455;GO:0044464;GO:0045277;GO:0070069;GO:0070469;GO:0098796;GO:0098798;GO:0098800;GO:0098803;	NADH dehydrogenase ubiquinone 1 alpha subcomplex	NDUFA4 mitochondrial complex associated like 2
NEU2	3495	210.097371244285	58.2002570815147	-1.83638659247577	3.10233446580875e-05	0.00240896909610475	Down	K12357 NEU2_3_4; sialidase-2/3/4 [EC:3.2.1.18]	ko00511:Other glycan degradation|ko00600:Sphingolipid metabolism	GO:0003674;GO:0003824;GO:0004308;GO:0004553;GO:0016787;GO:0016798;GO:0016997;GO:0052794;	GO:0001573;GO:0005975;GO:0006629;GO:0006643;GO:0006664;GO:0006665;GO:0006672;GO:0006687;GO:0006689;GO:0006807;GO:0008150;GO:0008152;GO:0009056;GO:0009311;GO:0009313;GO:0009636;GO:0009987;GO:0010033;GO:0010830;GO:0010831;GO:0016042;GO:0016052;GO:0019377;GO:0030149;GO:0034641;GO:0042221;GO:0042493;GO:0043603;GO:0044237;GO:0044238;GO:0044242;GO:0044248;GO:0044255;GO:0044262;GO:0044275;GO:0045471;GO:…	GO:0005575;GO:0005622;GO:0005623;GO:0005737;GO:0005829;GO:0016020;GO:0032991;GO:0043226;GO:0043227;GO:0043229;GO:0043231;GO:0044424;GO:0044444;GO:0044464;GO:1902494;	BNR repeat-like domain	neuraminidase 2
NKG7	1337	116.915114825867	40.5498324827356	-1.54354055071894	0.000112626835788075	0.00645944001363278	Down	NA	NA	NA	NA	GO:0005575;GO:0005623;GO:0005886;GO:0005887;GO:0016020;GO:0016021;GO:0031224;GO:0031226;GO:0044425;GO:0044459;GO:0044464;GO:0071944;	Natural killer cell granule protein 7	natural killer cell granule protein 7
NLGN1	5305	43.5546300358848	93.6514466342106	1.0954867668662	0.000691976479931297	0.0254025373537425	Up	K07378 NLGN; neuroligin	ko04514:Cell adhesion molecules	GO:0001540;GO:0003674;GO:0003824;GO:0005102;GO:0005488;GO:0005515;GO:0016787;GO:0016788;GO:0019904;GO:0030165;GO:0033218;GO:0038023;GO:0042043;GO:0042277;GO:0046983;GO:0050839;GO:0052689;GO:0060089;GO:0097110;	GO:0000902;GO:0001505;GO:0001941;GO:0001956;GO:0002087;GO:0003008;GO:0006605;GO:0006810;GO:0006836;GO:0006886;GO:0006887;GO:0006897;GO:0006903;GO:0006996;GO:0007010;GO:0007154;GO:0007155;GO:0007157;GO:0007158;GO:0007165;GO:0007267;GO:0007268;GO:0007269;GO:0007275;GO:0007399;GO:0007416;GO:0008104;GO:0008150;GO:0009653;GO:0009966;GO:0009967;GO:0009987;GO:0010035;GO:0010038;GO:0010469;GO:0010646;GO:…	GO:0005575;GO:0005622;GO:0005623;GO:0005737;GO:0005794;GO:0005886;GO:0005887;GO:0009897;GO:0009986;GO:0012505;GO:0014069;GO:0016020;GO:0016021;GO:0030175;GO:0030425;GO:0031224;GO:0031226;GO:0032279;GO:0032433;GO:0036477;GO:0042995;GO:0043005;GO:0043197;GO:0043198;GO:0043226;GO:0043227;GO:0043229;GO:0043231;GO:0044309;GO:0044424;GO:0044425;GO:0044444;GO:0044456;GO:0044459;GO:0044463;GO:0044464;GO:…	Carboxylesterase family	neuroligin 1
NMU	865	72.7667324770136	12.2151213125121	-2.52441832425268	8.0352934922847e-07	0.000111827435657666	Down	K05249 NMU; neuromedin U	ko04080:Neuroactive ligand-receptor interaction	GO:0001664;GO:0003674;GO:0005102;GO:0005488;GO:0005515;GO:0031839;GO:0031840;GO:0042922;GO:0071855;	GO:0001659;GO:0001696;GO:0002027;GO:0002791;GO:0002793;GO:0003008;GO:0003013;GO:0006810;GO:0006873;GO:0006874;GO:0006875;GO:0006937;GO:0006940;GO:0007154;GO:0007165;GO:0007186;GO:0007204;GO:0007218;GO:0007586;GO:0007600;GO:0007610;GO:0007631;GO:0008015;GO:0008016;GO:0008150;GO:0008217;GO:0009314;GO:0009416;GO:0009628;GO:0009648;GO:0009987;GO:0010460;GO:0010646;GO:0010647;GO:0010817;GO:0019233;GO:…	GO:0005575;GO:0005576;GO:0005623;GO:0030424;GO:0033267;GO:0042995;GO:0043005;GO:0043195;GO:0043679;GO:0044306;GO:0044456;GO:0044463;GO:0044464;GO:0045202;GO:0097458;GO:0098793;GO:0120025;GO:0120038;GO:0150034;	Neuromedin U	neuromedin U
NNAT	1253	177.333247507996	680.22580101092	1.93890429510425	0.000283119835742484	0.0130935984819239	Up	NA	NA	NA	GO:0002791;GO:0002793;GO:0006464;GO:0006807;GO:0007275;GO:0007399;GO:0007417;GO:0007420;GO:0008150;GO:0008152;GO:0009249;GO:0009743;GO:0009746;GO:0009749;GO:0009987;GO:0010033;GO:0010467;GO:0010646;GO:0010647;GO:0010817;GO:0018065;GO:0018193;GO:0018205;GO:0019538;GO:0022008;GO:0023051;GO:0023056;GO:0030154;GO:0030182;GO:0032024;GO:0032501;GO:0032502;GO:0032879;GO:0032880;GO:0034284;GO:0036211;GO:…	GO:0005575;GO:0005622;GO:0005623;GO:0005737;GO:0044424;GO:0044464;	Neuronatin	neuronatin
NOX5	6265	3596.43014241034	1159.69640735778	-1.63385179485251	8.37873318680743e-11	5.68487105160471e-08	Down	K21424 NOX5; NADPH oxidase 5 [EC:1.6.3.-]	NA	GO:0000166;GO:0003674;GO:0003824;GO:0005215;GO:0005216;GO:0005261;GO:0005488;GO:0008324;GO:0015075;GO:0015077;GO:0015078;GO:0015252;GO:0015267;GO:0015318;GO:0016175;GO:0016491;GO:0016651;GO:0020037;GO:0022803;GO:0022838;GO:0022857;GO:0022890;GO:0036094;GO:0043167;GO:0043168;GO:0046906;GO:0048037;GO:0050660;GO:0050661;GO:0050662;GO:0050664;GO:0097159;GO:1901265;GO:1901363;	GO:0000003;GO:0000910;GO:0001525;GO:0001568;GO:0001816;GO:0001935;GO:0001944;GO:0002790;GO:0006801;GO:0006810;GO:0006811;GO:0006812;GO:0006915;GO:0006937;GO:0006940;GO:0006950;GO:0006979;GO:0007049;GO:0007275;GO:0007276;GO:0007292;GO:0008104;GO:0008150;GO:0008152;GO:0008219;GO:0008283;GO:0009306;GO:0009653;GO:0009893;GO:0009966;GO:0009967;GO:0009987;GO:0010155;GO:0010646;GO:0010647;GO:0012501;GO:…	GO:0005575;GO:0005622;GO:0005623;GO:0005737;GO:0005783;GO:0005789;GO:0012505;GO:0016020;GO:0031984;GO:0042175;GO:0043226;GO:0043227;GO:0043229;GO:0043231;GO:0044422;GO:0044424;GO:0044425;GO:0044432;GO:0044444;GO:0044446;GO:0044464;GO:0098827;	FAD-binding domain	NADPH oxidase 5
NRROS	2480	168.402029460125	68.6552677968755	-1.3105081227417	0.00078292220489412	0.0276130076339199	Down	K26317 NRROS, LRRC33; transforming growth factor beta activator LRRC33	ko04350:TGF-beta signaling pathway	NA	GO:0002376;GO:0006508;GO:0006511;GO:0006801;GO:0006807;GO:0006950;GO:0006952;GO:0006954;GO:0006955;GO:0008150;GO:0008152;GO:0009056;GO:0009057;GO:0009987;GO:0010033;GO:0010243;GO:0010498;GO:0019538;GO:0019941;GO:0030163;GO:0030433;GO:0033554;GO:0034976;GO:0036503;GO:0042221;GO:0043161;GO:0043170;GO:0043632;GO:0044237;GO:0044238;GO:0044248;GO:0044257;GO:0044260;GO:0044265;GO:0044267;GO:0050896;GO:…	GO:0005575;GO:0005622;GO:0005623;GO:0005737;GO:0005783;GO:0012505;GO:0043226;GO:0043227;GO:0043229;GO:0043231;GO:0044424;GO:0044444;GO:0044464;	Negative regulator of reactive oxygen species	negative regulator of reactive oxygen species
P2RY12	2906	113.084337676632	11.866837416393	-3.28294859358645	4.07882526205687e-10	2.26362805499268e-07	Down	K04298 P2RY12; P2Y purinoceptor 12	ko04611:Platelet activation	GO:0001608;GO:0001609;GO:0001614;GO:0001621;GO:0003674;GO:0004888;GO:0004930;GO:0005085;GO:0005488;GO:0005515;GO:0016502;GO:0019899;GO:0035586;GO:0038023;GO:0045028;GO:0051020;GO:0060089;GO:0098772;	GO:0001667;GO:0001775;GO:0001973;GO:0002682;GO:0002684;GO:0002685;GO:0002687;GO:0006810;GO:0006811;GO:0006812;GO:0006813;GO:0006816;GO:0006928;GO:0006929;GO:0006930;GO:0006950;GO:0007154;GO:0007155;GO:0007165;GO:0007166;GO:0007186;GO:0007187;GO:0007188;GO:0007193;GO:0007200;GO:0007202;GO:0007275;GO:0007399;GO:0007417;GO:0007420;GO:0007584;GO:0007596;GO:0007599;GO:0008150;GO:0008347;GO:0009605;GO:…	GO:0005575;GO:0005623;GO:0005886;GO:0005887;GO:0005901;GO:0009897;GO:0009925;GO:0009986;GO:0016020;GO:0016021;GO:0016323;GO:0031224;GO:0031226;GO:0044425;GO:0044459;GO:0044464;GO:0044853;GO:0045121;GO:0045178;GO:0071944;GO:0098552;GO:0098589;GO:0098590;GO:0098805;GO:0098857;	purinergic receptor	purinergic receptor P2Y12
PAQR7	6430	618.893285193705	2437.19361317403	1.97729358911042	4.55804922796584e-08	1.06180038126528e-05	Up	K25039 PAQR7, MPRA; membrane progestin receptor alpha	ko05207:Chemical carcinogenesis - receptor activation	GO:0003674;GO:0003707;GO:0005488;GO:0005496;GO:0008289;GO:0038023;GO:0060089;GO:0097159;	GO:0000003;GO:0000187;GO:0001556;GO:0001932;GO:0001934;GO:0003006;GO:0007154;GO:0007165;GO:0007186;GO:0007187;GO:0007188;GO:0007193;GO:0007276;GO:0007281;GO:0007292;GO:0008150;GO:0009719;GO:0009725;GO:0009755;GO:0009893;GO:0009966;GO:0009967;GO:0009987;GO:0009994;GO:0010033;GO:0010562;GO:0010604;GO:0010646;GO:0010647;GO:0014070;GO:0019220;GO:0019222;GO:0019953;GO:0021700;GO:0022412;GO:0022414;GO:…	GO:0005575;GO:0005623;GO:0005886;GO:0016020;GO:0044464;GO:0071944;	Progestin and adipoQ receptor family member	progestin and adipoQ receptor family member 7
PDK4	3933	5105.55375740294	1207.898202652	-2.08052020636619	3.1305566807462e-14	6.56338600100001e-11	Down	K00898 PDK2_3_4; pyruvate dehydrogenase kinase 2/3/4 [EC:2.7.11.2]	ko05415:Diabetic cardiomyopathy	GO:0000166;GO:0003674;GO:0003824;GO:0004672;GO:0004712;GO:0004740;GO:0005488;GO:0005524;GO:0008144;GO:0016301;GO:0016740;GO:0016772;GO:0016773;GO:0017076;GO:0030554;GO:0032553;GO:0032555;GO:0032559;GO:0035639;GO:0036094;GO:0043167;GO:0043168;GO:0097159;GO:0097367;GO:0140096;GO:1901265;GO:1901363;	GO:0001101;GO:0006082;GO:0006084;GO:0006085;GO:0006086;GO:0006090;GO:0006109;GO:0006139;GO:0006140;GO:0006163;GO:0006164;GO:0006464;GO:0006468;GO:0006637;GO:0006725;GO:0006732;GO:0006753;GO:0006790;GO:0006793;GO:0006796;GO:0006807;GO:0006885;GO:0006950;GO:0007154;GO:0007165;GO:0007166;GO:0007167;GO:0007169;GO:0008150;GO:0008152;GO:0008286;GO:0009058;GO:0009108;GO:0009117;GO:0009150;GO:0009152;GO:…	GO:0005575;GO:0005622;GO:0005623;GO:0005737;GO:0005739;GO:0005759;GO:0031974;GO:0043226;GO:0043227;GO:0043229;GO:0043231;GO:0043233;GO:0044422;GO:0044424;GO:0044429;GO:0044444;GO:0044446;GO:0044464;GO:0048471;GO:0070013;	kinase isozyme 4	pyruvate dehydrogenase kinase 4
PDZRN4	6040	63.8117401010142	145.133620294854	1.18040412126819	0.00111702967069205	0.0357960565553034	Up	K15682 PDZRN3_4, LNX3_4; ligand of Numb protein X 3/4 [EC:2.3.2.27]	NA	GO:0003674;GO:0005488;GO:0005515;GO:0015459;GO:0016247;GO:0098772;GO:0099106;	GO:0008150;GO:0065007;GO:0065009;	NA	ring finger	PDZ domain containing ring finger 4
PGFS	2451	395.167533512036	128.152749918379	-1.62214546367643	2.33683877065606e-05	0.00191712220710909	Down	K04119 AKR1C3; aldo-keto reductase family 1 member C3 [EC:1.1.1.51 1.1.1.188 1.1.1.213 1.1.1.357]	ko00140:Steroid hormone biosynthesis|ko00590:Arachidonic acid metabolism|ko00790:Folate biosynthesis|ko04913:Ovarian steroidogenesis|ko05208:Chemical carcinogenesis - reactive oxygen species	GO:0000166;GO:0001758;GO:0003674;GO:0003824;GO:0004032;GO:0004033;GO:0004303;GO:0004497;GO:0004745;GO:0005215;GO:0005319;GO:0005342;GO:0005488;GO:0005496;GO:0008028;GO:0008106;GO:0008289;GO:0008509;GO:0008514;GO:0009055;GO:0015075;GO:0015125;GO:0015318;GO:0016229;GO:0016491;GO:0016614;GO:0016616;GO:0016620;GO:0016627;GO:0016628;GO:0016651;GO:0016655;GO:0016705;GO:0016709;GO:0016903;GO:0018636;GO:…	GO:0000003;GO:0000060;GO:0000302;GO:0001101;GO:0001516;GO:0001523;GO:0001676;GO:0003006;GO:0003008;GO:0003014;GO:0006066;GO:0006081;GO:0006082;GO:0006091;GO:0006606;GO:0006629;GO:0006631;GO:0006633;GO:0006636;GO:0006690;GO:0006692;GO:0006693;GO:0006694;GO:0006699;GO:0006706;GO:0006709;GO:0006714;GO:0006720;GO:0006721;GO:0006725;GO:0006805;GO:0006807;GO:0006810;GO:0006811;GO:0006820;GO:0006869;GO:…	GO:0005575;GO:0005622;GO:0005623;GO:0005634;GO:0005737;GO:0005829;GO:0043226;GO:0043227;GO:0043229;GO:0043231;GO:0044424;GO:0044444;GO:0044464;	Dihydrodiol dehydrogenase 3-like	prostaglandin F synthase 1
PIK3R5	29339	229.927237893598	108.16343371808	-1.10036794468792	0.000128029388971635	0.00707254455795381	Down	K21290 PIK3R5_6; phosphoinositide-3-kinase regulatory subunit 5/6	ko04022:cGMP-PKG signaling pathway|ko04062:Chemokine signaling pathway|ko04072:Phospholipase D signaling pathway|ko04151:PI3K-Akt signaling pathway|ko04261:Adrenergic signaling in cardiomyocytes|ko04371:Apelin signaling pathway|ko04611:Platelet activation|ko04725:Cholinergic synapse|ko04921:Oxytocin signaling pathway|ko05145:Toxoplasmosis|ko05167:Kaposi sarcoma-associated herpesvirus infection	GO:0003674;GO:0003824;GO:0005488;GO:0016301;GO:0016740;GO:0016772;GO:0016773;GO:0019207;GO:0030234;GO:0031683;GO:0035004;GO:0035014;GO:0044877;GO:0046934;GO:0046935;GO:0052813;GO:0098772;	GO:0001775;GO:0001932;GO:0001934;GO:0006629;GO:0006644;GO:0006650;GO:0006793;GO:0006796;GO:0006950;GO:0007154;GO:0007165;GO:0007186;GO:0007596;GO:0007599;GO:0008150;GO:0008152;GO:0009611;GO:0009893;GO:0009966;GO:0009967;GO:0009987;GO:0010562;GO:0010604;GO:0010646;GO:0010647;GO:0014065;GO:0016310;GO:0019216;GO:0019220;GO:0019222;GO:0019637;GO:0023051;GO:0023052;GO:0023056;GO:0030168;GO:0030258;GO:…	GO:0005575;GO:0005622;GO:0005623;GO:0005737;GO:0005815;GO:0005829;GO:0005856;GO:0005942;GO:0005944;GO:0015630;GO:0016020;GO:0019898;GO:0032991;GO:0043226;GO:0043228;GO:0043229;GO:0043232;GO:0044422;GO:0044424;GO:0044425;GO:0044430;GO:0044444;GO:0044446;GO:0044464;GO:0061695;GO:0097651;GO:0098796;GO:1902494;GO:1990234;	Phosphoinositide 3-kinase regulatory subunit 5	phosphoinositide-3-kinase regulatory subunit 5
PIM1	1341	925.356997000198	453.232176930542	-1.02607018386236	2.08015471892066e-07	3.87356971234099e-05	Down	K04702 PIM1; proto-oncogene serine/threonine-protein kinase Pim-1 [EC:2.7.11.1]	ko04630:JAK-STAT signaling pathway|ko04933:AGE-RAGE signaling pathway in diabetic complications|ko05200:Pathways in cancer|ko05206:MicroRNAs in cancer|ko05221:Acute myeloid leukemia	GO:0000166;GO:0003674;GO:0003824;GO:0004672;GO:0004674;GO:0005488;GO:0005515;GO:0005524;GO:0008134;GO:0008144;GO:0016301;GO:0016740;GO:0016772;GO:0016773;GO:0017076;GO:0030145;GO:0030554;GO:0032553;GO:0032555;GO:0032559;GO:0035639;GO:0036094;GO:0043021;GO:0043024;GO:0043167;GO:0043168;GO:0043169;GO:0044877;GO:0046872;GO:0046914;GO:0097159;GO:0097367;GO:0140096;GO:1901265;GO:1901363;	GO:0000079;GO:0001932;GO:0001934;GO:0002682;GO:0003156;GO:0003264;GO:0006022;GO:0006082;GO:0006355;GO:0006464;GO:0006468;GO:0006793;GO:0006796;GO:0006807;GO:0007154;GO:0007165;GO:0007166;GO:0007275;GO:0007346;GO:0007584;GO:0008150;GO:0008152;GO:0008283;GO:0008284;GO:0009605;GO:0009889;GO:0009891;GO:0009893;GO:0009987;GO:0009991;GO:0010033;GO:0010468;GO:0010556;GO:0010557;GO:0010562;GO:0010564;GO:…	GO:0005575;GO:0005622;GO:0005623;GO:0005634;GO:0005654;GO:0005730;GO:0005737;GO:0005829;GO:0005886;GO:0016020;GO:0031974;GO:0031981;GO:0043226;GO:0043227;GO:0043228;GO:0043229;GO:0043231;GO:0043232;GO:0043233;GO:0044422;GO:0044424;GO:0044428;GO:0044444;GO:0044446;GO:0044464;GO:0070013;GO:0071944;	Serine threonine-protein kinase	Pim-1 proto-oncogene, serine/threonine kinase
PKIB	2332	1408.68483452413	691.394330724871	-1.02594121277707	0.000195263985086122	0.00982516302557342	Down	NA	NA	GO:0003674;GO:0004857;GO:0004860;GO:0004862;GO:0019207;GO:0019210;GO:0019887;GO:0030234;GO:0030291;GO:0098772;	GO:0001932;GO:0001933;GO:0006469;GO:0008150;GO:0009889;GO:0009891;GO:0009892;GO:0009893;GO:0010556;GO:0010557;GO:0010563;GO:0010604;GO:0010605;GO:0010638;GO:0019219;GO:0019220;GO:0019222;GO:0031323;GO:0031324;GO:0031325;GO:0031326;GO:0031328;GO:0031399;GO:0031400;GO:0032204;GO:0032206;GO:0032210;GO:0032212;GO:0032268;GO:0032269;GO:0033043;GO:0033044;GO:0033673;GO:0042325;GO:0042326;GO:0043085;GO:…	GO:0005575;GO:0005622;GO:0005623;GO:0005634;GO:0005737;GO:0043226;GO:0043227;GO:0043229;GO:0043231;GO:0044424;GO:0044464;	cAMP-dependent protein kinase inhibitor beta	cAMP-dependent protein kinase inhibitor beta
PLAAT1	3669	42.460929585813	5.49727775215105	-2.92555109064589	5.24748812728473e-05	0.00368084957151433	Down	NA	NA	GO:0003674;GO:0003676;GO:0003723;GO:0003743;GO:0003824;GO:0004620;GO:0005488;GO:0008135;GO:0016298;GO:0016787;GO:0016788;GO:0043021;GO:0043022;GO:0043024;GO:0044877;GO:0097159;GO:1901363;	GO:0001558;GO:0006412;GO:0006413;GO:0006518;GO:0006629;GO:0006662;GO:0006807;GO:0006996;GO:0007031;GO:0007154;GO:0007165;GO:0007264;GO:0007265;GO:0008150;GO:0008152;GO:0009058;GO:0009059;GO:0009987;GO:0010467;GO:0016043;GO:0018904;GO:0019538;GO:0022411;GO:0023052;GO:0032543;GO:0032790;GO:0032984;GO:0032988;GO:0034641;GO:0034645;GO:0035556;GO:0040008;GO:0043043;GO:0043170;GO:0043603;GO:0043604;GO:…	GO:0005575;GO:0005622;GO:0005623;GO:0005634;GO:0005635;GO:0005641;GO:0005737;GO:0005739;GO:0005777;GO:0012505;GO:0031967;GO:0031970;GO:0031974;GO:0031975;GO:0042579;GO:0043226;GO:0043227;GO:0043229;GO:0043231;GO:0043233;GO:0044422;GO:0044424;GO:0044428;GO:0044444;GO:0044446;GO:0044464;GO:0070013;	Lecithin retinol acyltransferase	phospholipase A and acyltransferase 1
PLEK	2685	147.474883418145	58.6416150568015	-1.34600179529707	0.000568101676674462	0.0221020835817947	Down	K19993 PLEK; pleckstrin	NA	GO:0000981;GO:0003674;GO:0003700;GO:0005080;GO:0005488;GO:0005515;GO:0005543;GO:0008289;GO:0019899;GO:0019900;GO:0019901;GO:0035091;GO:0042802;GO:0042803;GO:0043167;GO:0043168;GO:0043325;GO:0046983;GO:0140110;GO:1901981;GO:1902936;	GO:0001775;GO:0002244;GO:0002376;GO:0002520;GO:0002576;GO:0002790;GO:0006109;GO:0006355;GO:0006357;GO:0006629;GO:0006644;GO:0006650;GO:0006793;GO:0006796;GO:0006810;GO:0006887;GO:0006904;GO:0006950;GO:0006996;GO:0007010;GO:0007154;GO:0007155;GO:0007165;GO:0007166;GO:0007186;GO:0007229;GO:0007275;GO:0007596;GO:0007599;GO:0008064;GO:0008104;GO:0008150;GO:0008152;GO:0008277;GO:0008361;GO:0009306;GO:…	GO:0001726;GO:0005575;GO:0005576;GO:0005622;GO:0005623;GO:0005737;GO:0005829;GO:0005886;GO:0016020;GO:0031252;GO:0031253;GO:0031256;GO:0032587;GO:0042995;GO:0044424;GO:0044425;GO:0044444;GO:0044459;GO:0044463;GO:0044464;GO:0071944;GO:0098590;GO:0120025;GO:0120038;	Pleckstrin	pleckstrin
PLIN4	6800	912.027066179031	2581.74527418747	1.50090365246472	2.22436984220738e-05	0.00183684757014833	Up	K20254 PLIN4; perilipin-4	ko03320:PPAR signaling pathway	NA	NA	GO:0005575;GO:0005622;GO:0005623;GO:0005737;GO:0005811;GO:0005829;GO:0005886;GO:0016020;GO:0043226;GO:0043227;GO:0043228;GO:0043229;GO:0043231;GO:0043232;GO:0044424;GO:0044444;GO:0044464;GO:0071944;	Perilipin family	perilipin 4
PM20D1	10166	115.171007516362	250.579485257505	1.1270301454523	0.0015824329067669	0.0456558509446249	Up	K13049 PM20D1; carboxypeptidase PM20D1 [EC:3.4.17.-]	NA	GO:0003674;GO:0003824;GO:0016787;GO:0016810;GO:0016811;	GO:0006082;GO:0006520;GO:0006629;GO:0006807;GO:0008150;GO:0008152;GO:0009056;GO:0009058;GO:0009987;GO:0010155;GO:0010941;GO:0019752;GO:0022898;GO:0032409;GO:0032501;GO:0032879;GO:0034641;GO:0034762;GO:0034765;GO:0042592;GO:0043269;GO:0043436;GO:0043603;GO:0043604;GO:0043605;GO:0044237;GO:0044238;GO:0044248;GO:0044249;GO:0044255;GO:0044270;GO:0044271;GO:0044281;GO:0048519;GO:0048523;GO:0048871;GO:…	GO:0005575;GO:0005576;GO:0005615;GO:0044421;	Carboxypeptidase	peptidase M20 domain containing 1
PNPLA3	6809	884.229325172885	2725.91052255076	1.62426751340431	6.24700181683099e-06	0.000637160417739373	Up	K13534 PNPLA3; patatin-like phospholipase domain-containing protein 3 [EC:3.1.1.3 2.3.1.-]	ko00561:Glycerolipid metabolism	GO:0000062;GO:0000166;GO:0003674;GO:0003824;GO:0003841;GO:0004465;GO:0004620;GO:0004623;GO:0004806;GO:0005488;GO:0005543;GO:0008289;GO:0008374;GO:0016298;GO:0016411;GO:0016740;GO:0016746;GO:0016747;GO:0016787;GO:0016788;GO:0017076;GO:0030554;GO:0032553;GO:0032555;GO:0032559;GO:0033218;GO:0035727;GO:0036042;GO:0036094;GO:0042171;GO:0043167;GO:0043168;GO:0048037;GO:0050662;GO:0051264;GO:0051265;GO:…	GO:0001676;GO:0002021;GO:0006082;GO:0006629;GO:0006631;GO:0006638;GO:0006639;GO:0006641;GO:0006642;GO:0006644;GO:0006650;GO:0006654;GO:0006793;GO:0006796;GO:0006996;GO:0008150;GO:0008152;GO:0008610;GO:0008654;GO:0009056;GO:0009058;GO:0009605;GO:0009987;GO:0009991;GO:0010883;GO:0010884;GO:0010888;GO:0010889;GO:0010891;GO:0016042;GO:0016043;GO:0019432;GO:0019433;GO:0019637;GO:0019752;GO:0031667;GO:…	GO:0005575;GO:0005622;GO:0005623;GO:0005737;GO:0005783;GO:0005789;GO:0005811;GO:0012505;GO:0016020;GO:0031984;GO:0042175;GO:0043226;GO:0043227;GO:0043228;GO:0043229;GO:0043231;GO:0043232;GO:0044422;GO:0044424;GO:0044425;GO:0044432;GO:0044444;GO:0044446;GO:0044464;GO:0098827;	Patatin-like phospholipase	patatin like phospholipase domain containing 3
PPEF1	3203	208.606485367262	512.550989864736	1.29704987082375	1.69599775466054e-07	3.33351892007185e-05	Up	K13807 PPEF, PPP7C; serine/threonine-protein phosphatase with EF-hands [EC:3.1.3.16]	NA	GO:0003674;GO:0003824;GO:0004721;GO:0004722;GO:0004723;GO:0005488;GO:0005515;GO:0005516;GO:0016787;GO:0016788;GO:0016791;GO:0042578;GO:0140096;	GO:0006464;GO:0006470;GO:0006793;GO:0006796;GO:0006807;GO:0007154;GO:0007165;GO:0007602;GO:0008150;GO:0008152;GO:0008277;GO:0009266;GO:0009314;GO:0009416;GO:0009581;GO:0009582;GO:0009583;GO:0009605;GO:0009628;GO:0009966;GO:0009987;GO:0010646;GO:0016059;GO:0016311;GO:0019538;GO:0019722;GO:0019932;GO:0022400;GO:0023051;GO:0023052;GO:0032101;GO:0035556;GO:0036211;GO:0040011;GO:0042330;GO:0043052;GO:…	GO:0005575;GO:0005622;GO:0005623;GO:0005634;GO:0005737;GO:0005829;GO:0036477;GO:0043025;GO:0043226;GO:0043227;GO:0043229;GO:0043231;GO:0044297;GO:0044424;GO:0044444;GO:0044464;GO:0097458;	Serine threonine-protein phosphatase with EF-hands	protein phosphatase with EF-hand domain 1
PSTPIP1	3744	345.438126377611	162.096940331807	-1.10041739769384	9.79170004478205e-05	0.0058283781749209	Down	K12804 PSTPIP1; proline-serine-threonine phosphatase interacting protein 1	ko04621:NOD-like receptor signaling pathway	GO:0003674;GO:0003779;GO:0005488;GO:0005515;GO:0008092;GO:0019899;GO:0019902;GO:0019903;GO:0042802;	GO:0007154;GO:0007155;GO:0007165;GO:0008150;GO:0009987;GO:0022610;GO:0023052;GO:0050789;GO:0050794;GO:0050896;GO:0051716;GO:0065007;	GO:0001725;GO:0005575;GO:0005622;GO:0005623;GO:0005737;GO:0005826;GO:0005829;GO:0005856;GO:0005886;GO:0005938;GO:0015629;GO:0016020;GO:0030863;GO:0030864;GO:0032153;GO:0032154;GO:0032155;GO:0032432;GO:0042641;GO:0043226;GO:0043228;GO:0043229;GO:0043232;GO:0044422;GO:0044424;GO:0044425;GO:0044430;GO:0044444;GO:0044446;GO:0044448;GO:0044459;GO:0044464;GO:0070938;GO:0071944;GO:0097517;GO:0098590;GO:…	Proline-serine-threonine phosphatase-interacting protein 1	proline-serine-threonine phosphatase interacting protein 1
PXYLP1	19090	423.325118515719	924.159842475068	1.12786253782904	0.000527843406954847	0.0209681626228021	Up	K21403 PXYLP1; 2-phosphoxylose phosphatase [EC:3.1.3.-]	NA	GO:0003674;GO:0003824;GO:0016787;GO:0016788;GO:0016791;GO:0042578;GO:0052642;	GO:0006022;GO:0006023;GO:0006024;GO:0006029;GO:0006793;GO:0006796;GO:0006807;GO:0008150;GO:0008152;GO:0009058;GO:0009059;GO:0009100;GO:0009101;GO:0009889;GO:0009891;GO:0009893;GO:0009987;GO:0010556;GO:0010557;GO:0010559;GO:0010560;GO:0010604;GO:0010908;GO:0010909;GO:0016311;GO:0019222;GO:0019538;GO:0030166;GO:0030203;GO:0031323;GO:0031325;GO:0031326;GO:0031328;GO:0034645;GO:0043170;GO:0044237;GO:…	GO:0005575;GO:0005622;GO:0005623;GO:0005737;GO:0005794;GO:0012505;GO:0043226;GO:0043227;GO:0043229;GO:0043231;GO:0044424;GO:0044444;GO:0044464;	2-phosphoxylose phosphatase 1	2-phosphoxylose phosphatase 1
RASGRP4	2289	109.720043978017	39.3731642292831	-1.4994625417202	0.00137960099592611	0.0415841712334342	Down	K12363 RASGRP4; RAS guanyl-releasing protein 4	ko04010:MAPK signaling pathway|ko04014:Ras signaling pathway|ko05200:Pathways in cancer	GO:0003674;GO:0005085;GO:0005088;GO:0005488;GO:0005515;GO:0008289;GO:0017016;GO:0019899;GO:0019992;GO:0030742;GO:0031267;GO:0051020;GO:0098772;	GO:0000165;GO:0002376;GO:0002520;GO:0006464;GO:0006468;GO:0006793;GO:0006796;GO:0006807;GO:0007154;GO:0007165;GO:0007166;GO:0007167;GO:0007169;GO:0007202;GO:0007275;GO:0008150;GO:0008152;GO:0008277;GO:0008283;GO:0009605;GO:0009966;GO:0009967;GO:0009987;GO:0009991;GO:0010517;GO:0010518;GO:0010646;GO:0010647;GO:0010863;GO:0016310;GO:0019538;GO:0023014;GO:0023051;GO:0023052;GO:0023056;GO:0030097;GO:…	GO:0005575;GO:0005622;GO:0005623;GO:0005737;GO:0005829;GO:0005886;GO:0016020;GO:0044424;GO:0044444;GO:0044464;GO:0071944;	RAS guanyl-releasing protein 4	RAS guanyl releasing protein 4
RPE65	3048	56.8711019110602	281.296019292177	2.31126606983198	0.00049033397206159	0.0197694694846798	Up	K11158 RPE65; retinoid isomerohydrolase / lutein isomerase [EC:3.1.1.64 5.3.3.22]	ko00830:Retinol metabolism	NA	NA	NA	NA	retinoid isomerohydrolase RPE65
S100A7A	418	1029.30838388538	16.1479194723278	-5.99294059782269	4.40169362910761e-15	1.03819446359539e-11	Down	K21126 S100A7; protein S100-A7	ko04657:IL-17 signaling pathway	NA	NA	NA	S100 calcium binding protein	S100 calcium binding protein A7A
SASH3	2719	207.348135424801	95.6911326466121	-1.12941315890343	4.14627342728969e-05	0.00305609505076286	Down	K23706 SASH3; SAM and SH3 domain-containing protein 3	NA	NA	GO:0001817;GO:0001819;GO:0001894;GO:0002637;GO:0002639;GO:0002682;GO:0002684;GO:0002694;GO:0002696;GO:0002697;GO:0002699;GO:0002700;GO:0002702;GO:0002703;GO:0002705;GO:0002706;GO:0002708;GO:0002709;GO:0002711;GO:0002718;GO:0002720;GO:0002724;GO:0002726;GO:0002819;GO:0002821;GO:0002822;GO:0002824;GO:0008150;GO:0008284;GO:0022407;GO:0022409;GO:0030155;GO:0030888;GO:0030890;GO:0032501;GO:0032649;GO:…	GO:0005575;GO:0005622;GO:0005623;GO:0005634;GO:0005737;GO:0043226;GO:0043227;GO:0043229;GO:0043231;GO:0044424;GO:0044464;	SAM and SH3	SAM and SH3 domain containing 3
SCIMP	2963	99.0069489229972	41.4640269077528	-1.27748725252864	0.00156235953888669	0.0453550932071336	Down	NA	NA	NA	GO:0001932;GO:0001934;GO:0008150;GO:0009893;GO:0009966;GO:0009967;GO:0010562;GO:0010604;GO:0010646;GO:0010647;GO:0019220;GO:0019222;GO:0023051;GO:0023056;GO:0031323;GO:0031325;GO:0031399;GO:0031401;GO:0032268;GO:0032270;GO:0042325;GO:0042327;GO:0043408;GO:0043410;GO:0045937;GO:0048518;GO:0048522;GO:0048583;GO:0048584;GO:0050789;GO:0050794;GO:0051171;GO:0051173;GO:0051174;GO:0051246;GO:0051247;GO:…	GO:0001772;GO:0001931;GO:0005575;GO:0005623;GO:0005886;GO:0016020;GO:0031252;GO:0031253;GO:0031254;GO:0031256;GO:0031257;GO:0031259;GO:0042995;GO:0044425;GO:0044459;GO:0044463;GO:0044464;GO:0071944;GO:0097197;GO:0098590;GO:0120025;GO:0120038;	SLP adapter and CSK-interacting membrane protein	SLP adaptor and CSK interacting membrane protein
SDS	1564	924.661354601601	39.6480722378592	-4.54755660255306	8.65378863721189e-05	0.00536313257062831	Down	K17989 SDS, SDH, CHA1; L-serine/L-threonine ammonia-lyase [EC:4.3.1.17 4.3.1.19]	ko00260:Glycine, serine and threonine metabolism|ko00270:Cysteine and methionine metabolism|ko00290:Valine, leucine and isoleucine biosynthesis	GO:0003674;GO:0003824;GO:0003941;GO:0005488;GO:0005515;GO:0008144;GO:0016829;GO:0016835;GO:0016836;GO:0016840;GO:0016841;GO:0019842;GO:0030170;GO:0036094;GO:0042802;GO:0042803;GO:0043167;GO:0043168;GO:0046983;GO:0048037;GO:0050662;GO:0070279;GO:0097159;GO:1901363;	GO:0001101;GO:0001505;GO:0005975;GO:0005996;GO:0006006;GO:0006082;GO:0006090;GO:0006094;GO:0006520;GO:0006544;GO:0006563;GO:0006565;GO:0006566;GO:0006567;GO:0006807;GO:0007584;GO:0008150;GO:0008152;GO:0009056;GO:0009058;GO:0009063;GO:0009066;GO:0009068;GO:0009069;GO:0009071;GO:0009605;GO:0009987;GO:0009991;GO:0010033;GO:0010243;GO:0014070;GO:0016051;GO:0016053;GO:0016054;GO:0017144;GO:0019318;GO:…	GO:0005575;GO:0005622;GO:0005623;GO:0005737;GO:0005739;GO:0005829;GO:0043226;GO:0043227;GO:0043229;GO:0043231;GO:0044424;GO:0044444;GO:0044464;	dehydratase	serine dehydratase
SELL	2303	143.594680007861	26.7990594382461	-2.43863147189816	0.00115757275126886	0.0366162293819173	Down	K06495 SELL, CD62L; selectin, lymphocyte	ko04514:Cell adhesion molecules	GO:0002020;GO:0003674;GO:0005488;GO:0005509;GO:0005515;GO:0005539;GO:0008201;GO:0008289;GO:0019899;GO:0030246;GO:0043167;GO:0043168;GO:0043169;GO:0043208;GO:0046625;GO:0046872;GO:0050839;GO:0051861;GO:0070492;GO:0097367;GO:1901681;	GO:0001101;GO:0001775;GO:0002252;GO:0002263;GO:0002274;GO:0002275;GO:0002283;GO:0002366;GO:0002376;GO:0002443;GO:0002444;GO:0002446;GO:0002682;GO:0002684;GO:0002685;GO:0002687;GO:0002688;GO:0002690;GO:0006810;GO:0006887;GO:0006928;GO:0006950;GO:0006955;GO:0007155;GO:0007159;GO:0007584;GO:0008150;GO:0009605;GO:0009628;GO:0009987;GO:0009991;GO:0010033;GO:0010243;GO:0010941;GO:0014070;GO:0014074;GO:…	GO:0005575;GO:0005622;GO:0005623;GO:0005737;GO:0005886;GO:0005887;GO:0009897;GO:0009986;GO:0012505;GO:0012506;GO:0016020;GO:0016021;GO:0030141;GO:0030659;GO:0030667;GO:0031090;GO:0031224;GO:0031226;GO:0031410;GO:0031982;GO:0043226;GO:0043227;GO:0043229;GO:0044422;GO:0044424;GO:0044425;GO:0044433;GO:0044444;GO:0044446;GO:0044459;GO:0044464;GO:0071944;GO:0097708;GO:0098552;GO:0098588;GO:0098805;GO:…	Cell surface adhesion protein. Mediates the adherence of lymphocytes to endothelial cells of high endothelial venules in peripheral lymph nodes. Promotes initial tethering and rolling of leukocytes in endothelia	selectin L
SERPINE1	3009	200.060364826213	684.962560172913	1.77506455233973	0.000415195384125812	0.0173710015589134	Up	K03982 SERPINE1, PAI1; plasminogen activator inhibitor 1	ko04066:HIF-1 signaling pathway|ko04115:p53 signaling pathway|ko04218:Cellular senescence|ko04371:Apelin signaling pathway|ko04390:Hippo signaling pathway|ko04610:Complement and coagulation cascades|ko04933:AGE-RAGE signaling pathway in diabetic complications|ko05142:Chagas disease	GO:0002020;GO:0003674;GO:0004857;GO:0004866;GO:0004867;GO:0005102;GO:0005488;GO:0005515;GO:0019899;GO:0030234;GO:0030414;GO:0035375;GO:0061134;GO:0061135;GO:0098772;	GO:0000003;GO:0000302;GO:0001300;GO:0001525;GO:0001568;GO:0001666;GO:0001678;GO:0001775;GO:0001817;GO:0001819;GO:0001890;GO:0001893;GO:0001944;GO:0001952;GO:0001953;GO:0002237;GO:0002274;GO:0002376;GO:0002576;GO:0002682;GO:0002684;GO:0002685;GO:0002687;GO:0002688;GO:0002690;GO:0003006;GO:0006355;GO:0006357;GO:0006810;GO:0006887;GO:0006950;GO:0006952;GO:0006979;GO:0007154;GO:0007162;GO:0007275;GO:…	GO:0005575;GO:0005576;GO:0005615;GO:0005622;GO:0005623;GO:0005737;GO:0005886;GO:0012505;GO:0016020;GO:0030141;GO:0031012;GO:0031091;GO:0031093;GO:0031410;GO:0031974;GO:0031982;GO:0031983;GO:0034774;GO:0042583;GO:0043226;GO:0043227;GO:0043229;GO:0043230;GO:0043233;GO:0044421;GO:0044422;GO:0044424;GO:0044433;GO:0044444;GO:0044446;GO:0044464;GO:0060205;GO:0062023;GO:0070013;GO:0070062;GO:0071944;GO:…	plasminogen activator inhibitor	serpin family E member 1
SFRP2	885	61.2443265738994	144.256844369947	1.23293388515592	4.31769043655405e-05	0.00315777135067203	Up	K02176 SFRP2; secreted frizzled-related protein 2	ko04310:Wnt signaling pathway	GO:0001968;GO:0003674;GO:0004888;GO:0004930;GO:0005102;GO:0005178;GO:0005488;GO:0005515;GO:0008047;GO:0016504;GO:0017147;GO:0030234;GO:0030545;GO:0038023;GO:0042813;GO:0044877;GO:0048018;GO:0050839;GO:0060089;GO:0061133;GO:0061134;GO:0061135;GO:0098772;	GO:0000003;GO:0001501;GO:0001525;GO:0001558;GO:0001568;GO:0001569;GO:0001756;GO:0001763;GO:0001838;GO:0001841;GO:0001843;GO:0001932;GO:0001933;GO:0001934;GO:0001944;GO:0002009;GO:0002062;GO:0002063;GO:0002376;GO:0002520;GO:0003002;GO:0003006;GO:0003007;GO:0003151;GO:0003205;GO:0003206;GO:0003208;GO:0003214;GO:0003231;GO:0003401;GO:0006355;GO:0006357;GO:0006469;GO:0006915;GO:0007154;GO:0007165;GO:…	GO:0005575;GO:0005576;GO:0005615;GO:0016020;GO:0016021;GO:0031012;GO:0031224;GO:0044421;GO:0044425;GO:0062023;	Secreted frizzled-related protein 2	secreted frizzled related protein 2
SHCBP1L	2236	31.778807299744	83.9988863153153	1.39139993968054	0.00128995101915097	0.0395773752526173	Up	NA	NA	NA	GO:0000003;GO:0007276;GO:0007283;GO:0008150;GO:0010638;GO:0019953;GO:0022414;GO:0032501;GO:0032504;GO:0033043;GO:0033044;GO:0044703;GO:0048232;GO:0048518;GO:0048522;GO:0048609;GO:0050789;GO:0050794;GO:0051128;GO:0051130;GO:0051704;GO:0065007;GO:2001252;GO:0006996;GO:0009987;GO:0016043;GO:0071840;GO:0051276;	GO:0005575;GO:0005622;GO:0005623;GO:0005819;GO:0005856;GO:0015630;GO:0043226;GO:0043228;GO:0043229;GO:0043232;GO:0044422;GO:0044424;GO:0044430;GO:0044446;GO:0044464;GO:0072687;	SHC SH2 domain-binding protein 1-like	SHC binding and spindle associated 1 like
SIGLEC1	5725	56.2719575618711	13.2475494043144	-2.07812969216263	0.00169238730167571	0.0474497117315288	Down	K06548 SN, SIGLEC1, CD169; sialoadhesin	ko04514:Cell adhesion molecules	GO:0003674;GO:0005488;GO:0030246;	GO:0006950;GO:0006952;GO:0006954;GO:0007155;GO:0007160;GO:0008150;GO:0009966;GO:0009967;GO:0010646;GO:0010647;GO:0010941;GO:0010942;GO:0022610;GO:0023051;GO:0023056;GO:0031589;GO:0042981;GO:0043065;GO:0043067;GO:0043068;GO:0048518;GO:0048522;GO:0048583;GO:0048584;GO:0050789;GO:0050794;GO:0050896;GO:0065007;GO:0070228;GO:0070230;GO:0070232;GO:0070234;GO:0098609;GO:2000106;GO:2000108;GO:2001233;GO:…	GO:0005575;GO:0005576;GO:0005623;GO:0005886;GO:0016020;GO:0016021;GO:0031224;GO:0044425;GO:0044464;GO:0071944;	Sialic acid binding Ig like lectin 1	sialic acid binding Ig like lectin 1
SIRPB2	6789	127.044053570513	39.358406929391	-1.71230991119551	1.65069063831567e-05	0.00143534016840453	Down	K16826 SIRPB2; signal-regulatory protein beta 2	NA	NA	NA	NA	Signal regulatory protein beta 2	signal regulatory protein beta 2
SLC10A5	2620	24.7684108183269	1.09873640268155	-4.48597390805046	0.000779558128404364	0.0275458470503033	Down	K14343 SLC10A3_5; solute carrier family 10 (sodium/bile acid cotransporter), member 3/5	NA	GO:0003674;GO:0005215;GO:0005319;GO:0005342;GO:0005343;GO:0008028;GO:0008324;GO:0008508;GO:0008509;GO:0008514;GO:0015075;GO:0015077;GO:0015081;GO:0015125;GO:0015291;GO:0015293;GO:0015294;GO:0015318;GO:0015355;GO:0015370;GO:0022804;GO:0022857;GO:0022890;GO:0046873;GO:0046943;GO:0140161;GO:1901618;	GO:0006810;GO:0006811;GO:0006812;GO:0006814;GO:0006820;GO:0006869;GO:0008150;GO:0010876;GO:0015672;GO:0015711;GO:0015718;GO:0015721;GO:0015849;GO:0015850;GO:0030001;GO:0033036;GO:0034220;GO:0035725;GO:0046942;GO:0051179;GO:0051234;GO:0055085;GO:0071702;GO:0098655;GO:0098656;GO:0098660;GO:0098662;GO:1903825;GO:1905039;	NA	Solute carrier family 10 member 5	solute carrier family 10 member 5
SLC16A6	10254	635.404274906099	1725.04463514268	1.44104197315036	2.45047732431575e-06	0.000273597968239727	Up	K08183 SLC16A6; MFS transporter, MCT family, solute carrier family 16 (monocarboxylic acid transporters), member 6	NA	GO:0003674;GO:0005215;GO:0005342;GO:0008028;GO:0008509;GO:0008514;GO:0015075;GO:0015318;GO:0022857;GO:0046943;	GO:0006810;GO:0006811;GO:0006820;GO:0008150;GO:0015711;GO:0015718;GO:0015849;GO:0034220;GO:0046942;GO:0051179;GO:0051234;GO:0055085;GO:0071702;GO:0098656;GO:1903825;GO:1905039;	GO:0005575;GO:0005623;GO:0005886;GO:0005887;GO:0016020;GO:0016021;GO:0031224;GO:0031226;GO:0044425;GO:0044459;GO:0044464;GO:0071944;	Solute carrier family 16 member 6	solute carrier family 16 member 6
SLC5A8	5530	537.286363726314	264.449974248628	-1.02038834980528	2.0939324323429e-07	3.87356971234099e-05	Down	K14388 SLC5A8_12, SMCT; solute carrier family 5 (sodium-coupled monocarboxylate transporter), member 8/12	NA	GO:0003674;GO:0005215;GO:0005319;GO:0005342;GO:0005343;GO:0008028;GO:0008324;GO:0008509;GO:0008514;GO:0015075;GO:0015077;GO:0015081;GO:0015129;GO:0015238;GO:0015245;GO:0015291;GO:0015293;GO:0015294;GO:0015318;GO:0015355;GO:0015370;GO:0015552;GO:0015636;GO:0022803;GO:0022804;GO:0022857;GO:0022890;GO:0042895;GO:0046873;GO:0046943;GO:0140161;GO:1901618;	GO:0006139;GO:0006725;GO:0006732;GO:0006733;GO:0006753;GO:0006793;GO:0006796;GO:0006807;GO:0006810;GO:0006811;GO:0006812;GO:0006814;GO:0006820;GO:0006855;GO:0006869;GO:0008150;GO:0008152;GO:0009058;GO:0009108;GO:0009117;GO:0009165;GO:0009435;GO:0009987;GO:0010876;GO:0015672;GO:0015711;GO:0015718;GO:0015727;GO:0015730;GO:0015849;GO:0015850;GO:0015893;GO:0015908;GO:0015912;GO:0015913;GO:0018130;GO:…	GO:0005575;GO:0005623;GO:0005886;GO:0005903;GO:0016020;GO:0016324;GO:0031253;GO:0031526;GO:0042995;GO:0044425;GO:0044459;GO:0044463;GO:0044464;GO:0045177;GO:0071944;GO:0098590;GO:0098862;GO:0120025;GO:0120038;	solute carrier family 5	solute carrier family 5 member 8
SMIM34	2650	11.3134969407592	38.3607255564412	1.76933113473024	0.0010336522102301	0.0338085379027735	Up	NA	NA	NA	NA	NA	LOC388820-like	small integral membrane protein 34
SNED1	8080	320.823145600493	1185.48781600579	1.88498462095565	4.80415399168693e-24	4.53247908345704e-20	Up	K24470 SNED1, IRE-BP1; insulin-responsive sequence DNA-binding protein 1	NA	NA	NA	NA	Sushi, nidogen and EGF-like	sushi, nidogen and EGF like domains 1
SOAT1	4722	2984.86334722665	10351.6389062825	1.79435008809195	3.82801397779703e-12	5.15934255336086e-09	Up	K00637 SOAT; sterol O-acyltransferase [EC:2.3.1.26]	ko00100:Steroid biosynthesis|ko04979:Cholesterol metabolism	GO:0000062;GO:0000166;GO:0003674;GO:0003824;GO:0004772;GO:0005488;GO:0005496;GO:0008289;GO:0008374;GO:0015485;GO:0016740;GO:0016746;GO:0016747;GO:0017076;GO:0030554;GO:0032553;GO:0032555;GO:0032559;GO:0032934;GO:0033218;GO:0034736;GO:0036094;GO:0043167;GO:0043168;GO:0043178;GO:0048037;GO:0050662;GO:0097159;GO:0097367;GO:1901265;GO:1901363;GO:1901567;GO:1901681;	GO:0006066;GO:0006629;GO:0006810;GO:0006869;GO:0008150;GO:0008152;GO:0008202;GO:0008203;GO:0009889;GO:0009891;GO:0009893;GO:0009987;GO:0010556;GO:0010557;GO:0010559;GO:0010560;GO:0010604;GO:0010742;GO:0010876;GO:0010878;GO:0015850;GO:0015918;GO:0016043;GO:0016125;GO:0019222;GO:0019915;GO:0022607;GO:0030154;GO:0030258;GO:0030301;GO:0031323;GO:0031325;GO:0031326;GO:0031328;GO:0032501;GO:0032502;GO:…	GO:0005575;GO:0005622;GO:0005623;GO:0005737;GO:0005783;GO:0005789;GO:0012505;GO:0016020;GO:0031984;GO:0042175;GO:0043226;GO:0043227;GO:0043229;GO:0043231;GO:0044422;GO:0044424;GO:0044425;GO:0044432;GO:0044444;GO:0044446;GO:0044464;GO:0098827;	sterol O-acyltransferase 1	sterol O-acyltransferase 1
SOST	2264	24.2338935696133	111.610486043245	2.20362615918413	0.000246463013131775	0.0118033263826991	Up	K16834 SOST; sclerostin	ko04310:Wnt signaling pathway|ko04928:Parathyroid hormone synthesis, secretion and action	GO:0003674;GO:0005488;GO:0005515;GO:0008134;	GO:0001503;GO:0006355;GO:0006357;GO:0008150;GO:0009605;GO:0009612;GO:0009628;GO:0009719;GO:0009725;GO:0009889;GO:0009891;GO:0009893;GO:0009966;GO:0009968;GO:0009987;GO:0010033;GO:0010468;GO:0010556;GO:0010557;GO:0010604;GO:0010628;GO:0010646;GO:0010648;GO:0019219;GO:0019222;GO:0023051;GO:0023057;GO:0030111;GO:0030178;GO:0030278;GO:0030279;GO:0030510;GO:0030514;GO:0031323;GO:0031325;GO:0031326;GO:…	GO:0005575;GO:0005576;GO:0005615;GO:0005622;GO:0005623;GO:0005737;GO:0005794;GO:0012505;GO:0032991;GO:0043226;GO:0043227;GO:0043229;GO:0043231;GO:0044421;GO:0044424;GO:0044444;GO:0044464;	Sclerostin	sclerostin
SPINK4	394	203.91755557703	91.546975374018	-1.16299317262829	3.70110924735082e-06	0.00039637486068932	Down	K23419 SPINK4; serine protease inhibitor Kazal-type 4	NA	NA	NA	GO:0005575;GO:0005576;	Serine peptidase inhibitor, Kazal type 4	serine peptidase inhibitor Kazal type 4
SPINK7	523	734.976431713004	163.020341475796	-2.16566778349529	3.91949947724097e-07	6.37560652035e-05	Down	K23603 SPINK6_7_9; serine protease inhibitor Kazal-type 6/7/9	NA	GO:0003674;GO:0004857;GO:0004866;GO:0004867;GO:0030234;GO:0030414;GO:0061134;GO:0061135;GO:0098772;	GO:0008150;GO:0009892;GO:0010466;GO:0010605;GO:0010951;GO:0019222;GO:0030162;GO:0031323;GO:0031324;GO:0032268;GO:0032269;GO:0043086;GO:0043900;GO:0044092;GO:0045861;GO:0048519;GO:0048523;GO:0050789;GO:0050790;GO:0050794;GO:0051171;GO:0051172;GO:0051246;GO:0051248;GO:0051336;GO:0051346;GO:0052547;GO:0052548;GO:0060046;GO:0060255;GO:0065007;GO:0065009;GO:0080090;GO:0080154;GO:1900003;GO:1900004;GO:…	GO:0001669;GO:0005575;GO:0005576;GO:0005615;GO:0005622;GO:0005623;GO:0005737;GO:0012505;GO:0030141;GO:0031410;GO:0031982;GO:0043226;GO:0043227;GO:0043229;GO:0044421;GO:0044424;GO:0044444;GO:0044464;GO:0097223;GO:0097708;GO:0099503;	Serine peptidase inhibitor, Kazal type 7	serine peptidase inhibitor Kazal type 7
SPINK9	448	296.117105921287	45.8045638750004	-2.68947128729927	1.29704262276693e-05	0.00118231387676276	Down	K23603 SPINK6_7_9; serine protease inhibitor Kazal-type 6/7/9	NA	GO:0003674;GO:0004857;GO:0004866;GO:0004867;GO:0030234;GO:0030414;GO:0061134;GO:0061135;GO:0098772;	GO:0007275;GO:0008150;GO:0008219;GO:0008544;GO:0009888;GO:0009892;GO:0009913;GO:0009987;GO:0010466;GO:0010605;GO:0010951;GO:0012501;GO:0019222;GO:0030154;GO:0030162;GO:0030216;GO:0030855;GO:0031323;GO:0031324;GO:0031424;GO:0032268;GO:0032269;GO:0032501;GO:0032502;GO:0043086;GO:0043588;GO:0043900;GO:0044092;GO:0045861;GO:0048513;GO:0048519;GO:0048523;GO:0048731;GO:0048856;GO:0048869;GO:0050789;GO:…	GO:0001669;GO:0005575;GO:0005576;GO:0005615;GO:0005622;GO:0005623;GO:0005737;GO:0012505;GO:0030141;GO:0031410;GO:0031982;GO:0043226;GO:0043227;GO:0043229;GO:0044421;GO:0044424;GO:0044444;GO:0044464;GO:0097223;GO:0097708;GO:0099503;	Kazal type serine protease inhibitors	serine peptidase inhibitor Kazal type 9
SRGN	1169	1909.68414478263	834.771537803622	-1.1959434770761	8.24902021929738e-06	0.000806480634807887	Down	K06849 PGSG; proteoglycan peptide core protein	NA	GO:0003674;GO:0005488;GO:0005518;GO:0044877;	GO:0001817;GO:0001818;GO:0002576;GO:0002791;GO:0002792;GO:0006508;GO:0006807;GO:0006810;GO:0006887;GO:0006915;GO:0006996;GO:0007154;GO:0007165;GO:0008104;GO:0008150;GO:0008152;GO:0008219;GO:0008626;GO:0009987;GO:0010256;GO:0010467;GO:0012501;GO:0016043;GO:0016050;GO:0016192;GO:0016485;GO:0019538;GO:0023052;GO:0030278;GO:0030279;GO:0030500;GO:0030502;GO:0032879;GO:0032880;GO:0032940;GO:0033036;GO:…	GO:0000323;GO:0005575;GO:0005576;GO:0005615;GO:0005622;GO:0005623;GO:0005737;GO:0005764;GO:0005773;GO:0005794;GO:0012505;GO:0030141;GO:0031091;GO:0031093;GO:0031410;GO:0031974;GO:0031982;GO:0031983;GO:0034774;GO:0042588;GO:0042629;GO:0043226;GO:0043227;GO:0043229;GO:0043231;GO:0043233;GO:0044421;GO:0044422;GO:0044424;GO:0044433;GO:0044444;GO:0044446;GO:0044464;GO:0060205;GO:0070013;GO:0097708;GO:…	Serglycin	serglycin
STC2	4131	1250.68762685519	389.813499021943	-1.68026894412563	0.000155799114051307	0.00823465961634205	Down	NA	NA	GO:0003674;GO:0005488;GO:0005515;GO:0019899;GO:0020037;GO:0042802;GO:0042803;GO:0046906;GO:0046983;GO:0048037;GO:0097159;GO:1901363;	GO:0000003;GO:0001666;GO:0001890;GO:0001893;GO:0003006;GO:0006464;GO:0006807;GO:0006873;GO:0006874;GO:0006875;GO:0006950;GO:0006979;GO:0006986;GO:0007154;GO:0007165;GO:0007275;GO:0007565;GO:0007566;GO:0007584;GO:0008150;GO:0008152;GO:0009605;GO:0009628;GO:0009719;GO:0009725;GO:0009888;GO:0009889;GO:0009892;GO:0009987;GO:0009991;GO:0010033;GO:0010243;GO:0010468;GO:0010605;GO:0010629;GO:0010817;GO:…	GO:0005575;GO:0005576;GO:0005622;GO:0005623;GO:0005737;GO:0005783;GO:0005788;GO:0005794;GO:0012505;GO:0031974;GO:0043226;GO:0043227;GO:0043229;GO:0043231;GO:0043233;GO:0044422;GO:0044424;GO:0044432;GO:0044444;GO:0044446;GO:0044464;GO:0048471;GO:0070013;	Stanniocalcin-2	stanniocalcin 2
SULT4A1	2362	60.8957412281699	221.876759157433	1.86569581624168	0.000279305833358124	0.0129489478369397	Up	K11823 SULT4A1; sulfotransferase 4A1 [EC:2.8.2.-]	NA	GO:0003674;GO:0003824;GO:0004062;GO:0005488;GO:0005515;GO:0008146;GO:0016740;GO:0016782;GO:0042802;	GO:0006082;GO:0006139;GO:0006163;GO:0006725;GO:0006753;GO:0006790;GO:0006793;GO:0006796;GO:0006807;GO:0008150;GO:0008152;GO:0009117;GO:0009150;GO:0009259;GO:0009987;GO:0019637;GO:0019693;GO:0033865;GO:0033875;GO:0034032;GO:0034035;GO:0034641;GO:0043436;GO:0044237;GO:0044238;GO:0044281;GO:0046483;GO:0050427;GO:0055086;GO:0071704;GO:0072521;GO:1901135;GO:1901360;GO:1901564;	GO:0005575;GO:0005622;GO:0005623;GO:0005737;GO:0005829;GO:0044424;GO:0044444;GO:0044464;	Sulfotransferase	sulfotransferase family 4A member 1
SYN2	2806	56.5061236340422	150.031691328345	1.41160902587078	3.4169724693876e-07	5.7057392499889e-05	Up	K19941 SYN; synapsin	NA	GO:0000166;GO:0003674;GO:0005488;GO:0005515;GO:0005524;GO:0008092;GO:0008144;GO:0017076;GO:0030554;GO:0032553;GO:0032555;GO:0032559;GO:0035639;GO:0036094;GO:0043167;GO:0043168;GO:0046983;GO:0048306;GO:0097159;GO:0097367;GO:1901265;GO:1901363;	GO:0000003;GO:0001505;GO:0003008;GO:0006810;GO:0006836;GO:0006887;GO:0006950;GO:0007154;GO:0007267;GO:0007268;GO:0007269;GO:0007274;GO:0007275;GO:0007399;GO:0007416;GO:0007528;GO:0007610;GO:0007611;GO:0007612;GO:0007613;GO:0007617;GO:0007618;GO:0007619;GO:0007632;GO:0007634;GO:0007635;GO:0008049;GO:0008150;GO:0008306;GO:0008355;GO:0009266;GO:0009314;GO:0009408;GO:0009416;GO:0009628;GO:0009636;GO:…	GO:0005575;GO:0005622;GO:0005623;GO:0005737;GO:0005886;GO:0008021;GO:0012505;GO:0012506;GO:0014069;GO:0016020;GO:0030133;GO:0030424;GO:0030658;GO:0030659;GO:0030672;GO:0031090;GO:0031201;GO:0031410;GO:0031982;GO:0032279;GO:0032991;GO:0033267;GO:0036062;GO:0042734;GO:0042995;GO:0043005;GO:0043195;GO:0043209;GO:0043226;GO:0043227;GO:0043229;GO:0043679;GO:0044306;GO:0044422;GO:0044424;GO:0044425;GO:…	Synapsin, N-terminal domain	synapsin II
TAFA4	2550	7.59471259223841	32.4512406674545	2.10226074759634	0.00121449776392991	0.0378782781943694	Up	K25544 TAFA4, FAM19A4; chemokine-like protein TAFA4	NA	NA	GO:0008150;GO:0031644;GO:0042391;GO:0044057;GO:0050789;GO:0051239;GO:0051930;GO:0051931;GO:0065007;GO:0065008;GO:0003008;GO:0050877;GO:0032501;GO:0007600;GO:0019233;	NA	Family with sequence similarity 19 (chemokine (C-C motif)-like), member A4	TAFA chemokine like family member 4
THEMIS2	3776	388.915581125098	188.069677504789	-1.0486747899132	3.3753238530686e-08	8.16525458763479e-06	Down	NA	NA	NA	GO:0002253;GO:0002376;GO:0002429;GO:0002682;GO:0002684;GO:0002757;GO:0002764;GO:0002768;GO:0007154;GO:0007155;GO:0007165;GO:0007166;GO:0008150;GO:0009987;GO:0022610;GO:0023052;GO:0048518;GO:0048583;GO:0048584;GO:0050776;GO:0050778;GO:0050789;GO:0050794;GO:0050851;GO:0050852;GO:0050896;GO:0051716;GO:0065007;GO:0006955;	GO:0005575;GO:0005622;GO:0005623;GO:0005634;GO:0005737;GO:0043226;GO:0043227;GO:0043229;GO:0043231;GO:0044424;GO:0044464;	Thymocyte selection associated family member 2	thymocyte selection associated family member 2
THRSP	967	94.8551524993647	754.161331490147	2.99147914876142	3.01656096350717e-08	7.69182281356985e-06	Up	NA	NA	GO:0003674;GO:0005488;GO:0005515;GO:0042802;GO:0042803;GO:0046983;	GO:0006629;GO:0006810;GO:0006811;GO:0006820;GO:0006839;GO:0006853;GO:0006869;GO:0008150;GO:0008152;GO:0009889;GO:0010866;GO:0010876;GO:0015711;GO:0015718;GO:0015849;GO:0015908;GO:0015909;GO:0019216;GO:0019222;GO:0031323;GO:0031326;GO:0032365;GO:0033036;GO:0034220;GO:0044238;GO:0046890;GO:0046907;GO:0046942;GO:0050789;GO:0050794;GO:0051179;GO:0051234;GO:0051641;GO:0051649;GO:0055085;GO:0065007;GO:…	GO:0005575;GO:0005622;GO:0005623;GO:0005634;GO:0005654;GO:0005737;GO:0005829;GO:0031974;GO:0031981;GO:0043226;GO:0043227;GO:0043229;GO:0043231;GO:0043233;GO:0044422;GO:0044424;GO:0044428;GO:0044444;GO:0044446;GO:0044464;GO:0070013;	thyroid hormone responsive	thyroid hormone responsive
TIGIT	3476	49.9790869578957	18.7140762046879	-1.42895859049206	0.0007414812119832	0.0265484041535313	Down	K16350 TIGIT; T-cell immunoreceptor with Ig and ITIM domains	ko04514:Cell adhesion molecules	GO:0003674;GO:0005102;GO:0005488;GO:0005515;GO:0042802;GO:0042803;GO:0046983;GO:0050839;	GO:0001817;GO:0001818;GO:0001819;GO:0002682;GO:0002683;GO:0002694;GO:0002695;GO:0007155;GO:0007156;GO:0007157;GO:0007162;GO:0008037;GO:0008150;GO:0009987;GO:0022407;GO:0022408;GO:0022610;GO:0030155;GO:0032653;GO:0032655;GO:0032695;GO:0032733;GO:0048518;GO:0048519;GO:0048523;GO:0050789;GO:0050794;GO:0050863;GO:0050865;GO:0050866;GO:0050868;GO:0051239;GO:0051240;GO:0051241;GO:0051249;GO:0051250;GO:…	GO:0005575;GO:0005623;GO:0005886;GO:0005887;GO:0005911;GO:0005912;GO:0005913;GO:0009986;GO:0016020;GO:0016021;GO:0030054;GO:0031224;GO:0031226;GO:0044425;GO:0044459;GO:0044464;GO:0070161;GO:0071944;	immunoreceptor with Ig and ITIM domains	T cell immunoreceptor with Ig and ITIM domains
TLCD2	4143	753.267788473272	1549.74143017911	1.04130473975615	1.33011664772359e-07	2.66999691764856e-05	Up	NA	NA	NA	NA	NA	TLC domain containing 2	TLC domain containing 2
TLCD4	24829	2658.21390027249	5774.88132355415	1.11971189069545	2.12239368715968e-08	5.9772308183606e-06	Up	NA	NA	NA	NA	NA	Transmembrane protein 56	TLC domain containing 4
TLR8	5949	142.205363815607	21.6352463319107	-2.72421249559948	7.14670530387836e-11	5.6187992657867e-08	Down	K10170 TLR8, CD288; toll-like receptor 8	ko04613:Neutrophil extracellular trap formation|ko04620:Toll-like receptor signaling pathway|ko05171:Coronavirus disease - COVID-19	GO:0003674;GO:0003676;GO:0003677;GO:0003723;GO:0003725;GO:0003727;GO:0005488;GO:0005515;GO:0008144;GO:0038023;GO:0042802;GO:0060089;GO:0097159;GO:1901363;	GO:0001774;GO:0001775;GO:0001817;GO:0001818;GO:0001819;GO:0001932;GO:0002218;GO:0002221;GO:0002224;GO:0002250;GO:0002252;GO:0002253;GO:0002274;GO:0002376;GO:0002443;GO:0002449;GO:0002460;GO:0002682;GO:0002684;GO:0002757;GO:0002758;GO:0002764;GO:0002791;GO:0002792;GO:0002793;GO:0006950;GO:0006952;GO:0006954;GO:0006955;GO:0007154;GO:0007165;GO:0007249;GO:0008150;GO:0009605;GO:0009607;GO:0009612;GO:…	GO:0000139;GO:0000323;GO:0005575;GO:0005622;GO:0005623;GO:0005737;GO:0005764;GO:0005765;GO:0005768;GO:0005773;GO:0005774;GO:0005783;GO:0005789;GO:0005794;GO:0005886;GO:0005887;GO:0009897;GO:0009986;GO:0010008;GO:0012505;GO:0016020;GO:0016021;GO:0031090;GO:0031224;GO:0031226;GO:0031410;GO:0031982;GO:0031984;GO:0036019;GO:0036020;GO:0042175;GO:0043226;GO:0043227;GO:0043229;GO:0043231;GO:0044422;GO:…	Toll-like receptor 8	toll like receptor 8
TMC5	4928	283.095540186272	47.9593497941867	-2.55989236709773	8.03031915311994e-11	5.68487105160471e-08	Down	K21988 TMC; transmembrane channel-like protein	NA	NA	NA	NA	Transmembrane channel-like	transmembrane channel like 5
TMEM130	2653	37.9859580376908	9.08386469150289	-2.05572437801665	0.000978714892740266	0.0325703197726915	Down	NA	NA	NA	NA	GO:0005575;GO:0005622;GO:0005623;GO:0005737;GO:0005794;GO:0005886;GO:0005887;GO:0012505;GO:0016020;GO:0016021;GO:0031224;GO:0031226;GO:0043226;GO:0043227;GO:0043229;GO:0043231;GO:0044424;GO:0044425;GO:0044444;GO:0044459;GO:0044464;GO:0071944;	Transmembrane protein 130	transmembrane protein 130
TMEM59L	1639	59.6832278931226	135.127809504694	1.18152845432638	9.55446448168663e-05	0.00575984633562125	Up	NA	NA	NA	NA	GO:0005575;GO:0016020;GO:0016021;GO:0031224;GO:0044425;	transmembrane protein 59-like	transmembrane protein 59 like
TMEM86A	3400	880.206745483063	1953.16420486183	1.14995980269314	6.76827488819257e-06	0.000672160941396345	Up	NA	NA	NA	NA	NA	Lysoplasmalogenase-like protein TMEM86A	transmembrane protein 86A
TMT1A	1944	2407.80567284621	931.447167402102	-1.36957133247625	3.64896670223443e-14	6.88523527044615e-11	Down	NA	NA	NA	GO:0001775;GO:0002252;GO:0002263;GO:0002274;GO:0002275;GO:0002283;GO:0002366;GO:0002376;GO:0002443;GO:0002444;GO:0002446;GO:0006810;GO:0006887;GO:0006955;GO:0008150;GO:0009987;GO:0016192;GO:0032940;GO:0036230;GO:0042119;GO:0043299;GO:0043312;GO:0045055;GO:0045321;GO:0046903;GO:0050896;GO:0051179;GO:0051234;	GO:0005575;GO:0005576;GO:0005622;GO:0005623;GO:0005737;GO:0005811;GO:0012505;GO:0030141;GO:0031410;GO:0031974;GO:0031982;GO:0043226;GO:0043227;GO:0043228;GO:0043229;GO:0043232;GO:0043233;GO:0044422;GO:0044424;GO:0044433;GO:0044444;GO:0044446;GO:0044464;GO:0070013;GO:0070820;GO:0097708;GO:0099503;GO:1904724;	Methyltransferase-like protein	thiol methyltransferase 1A
TNC	8181	469.022471069586	1004.11055614738	1.09871574896377	0.00138479844340419	0.0416742612896229	Up	K06252 TN; tenascin	ko04151:PI3K-Akt signaling pathway|ko04510:Focal adhesion|ko04512:ECM-receptor interaction|ko05165:Human papillomavirus infection|ko05206:MicroRNAs in cancer	GO:0001968;GO:0003674;GO:0005488;GO:0005515;GO:0043394;GO:0045545;GO:0097367;	GO:0000003;GO:0001655;GO:0001763;GO:0002009;GO:0003006;GO:0003401;GO:0006464;GO:0006807;GO:0006950;GO:0007154;GO:0007155;GO:0007162;GO:0007267;GO:0007275;GO:0007399;GO:0007528;GO:0008150;GO:0008152;GO:0008284;GO:0009611;GO:0009653;GO:0009887;GO:0009888;GO:0009893;GO:0009987;GO:0010468;GO:0010604;GO:0010628;GO:0014012;GO:0016043;GO:0019222;GO:0019538;GO:0022008;GO:0022414;GO:0022610;GO:0022612;GO:…	GO:0005575;GO:0005576;GO:0005604;GO:0005614;GO:0005622;GO:0005623;GO:0005737;GO:0005783;GO:0005788;GO:0012505;GO:0031012;GO:0031974;GO:0043226;GO:0043227;GO:0043229;GO:0043231;GO:0043233;GO:0044421;GO:0044422;GO:0044424;GO:0044432;GO:0044444;GO:0044446;GO:0044464;GO:0062023;GO:0070013;	tenascin	tenascin C
TPSB2	998	133.847383094273	11.1822931923781	-3.60459711211309	1.21699652405787e-06	0.000157876494937954	Down	K01340 E3.4.21.59; tryptase [EC:3.4.21.59]	ko05164:Influenza A	GO:0003674;GO:0003824;GO:0004175;GO:0004252;GO:0005488;GO:0005539;GO:0008201;GO:0008233;GO:0008236;GO:0016787;GO:0017171;GO:0043167;GO:0043168;GO:0070011;GO:0097367;GO:0140096;GO:1901681;	GO:0006508;GO:0006807;GO:0006950;GO:0006952;GO:0006954;GO:0008150;GO:0008152;GO:0009987;GO:0016043;GO:0019538;GO:0022411;GO:0022617;GO:0030198;GO:0043062;GO:0043170;GO:0044238;GO:0050896;GO:0071704;GO:0071840;GO:1901564;	GO:0005575;GO:0005576;	Belongs to the peptidase S1 family	tryptase beta 2
TSKS	1854	93.4260060486574	275.373786737195	1.56237432847531	1.22668669254558e-06	0.000157876494937954	Up	K16492 TSKS; testis-specific serine kinase substrate	NA	GO:0003674;GO:0005488;GO:0005515;GO:0019899;GO:0019900;GO:0019901;	GO:0008150;GO:0009892;GO:0010563;GO:0010921;GO:0010923;GO:0019220;GO:0019222;GO:0031323;GO:0031324;GO:0035303;GO:0035305;GO:0043086;GO:0044092;GO:0045936;GO:0048519;GO:0048523;GO:0050789;GO:0050790;GO:0050794;GO:0051174;GO:0051336;GO:0051346;GO:0065007;GO:0065009;GO:0008152;GO:0006793;GO:0009987;GO:0044237;GO:0006796;GO:0016311;	GO:0001669;GO:0005575;GO:0005622;GO:0005623;GO:0005737;GO:0005814;GO:0005815;GO:0005856;GO:0012505;GO:0015630;GO:0030141;GO:0031410;GO:0031982;GO:0043226;GO:0043227;GO:0043228;GO:0043229;GO:0043232;GO:0044422;GO:0044424;GO:0044430;GO:0044444;GO:0044446;GO:0044450;GO:0044464;GO:0097223;GO:0097708;GO:0099503;	Testis-specific serine kinase substrate	testis specific serine kinase substrate
UCP2	1629	625.383573752581	210.720245825446	-1.5752032805526	1.33361136228247e-11	1.2581956397454e-08	Down	K15103 UCP2_3, SLC25A8_9; solute carrier family 25 (mitochondrial uncoupling protein), member 8/9	NA	GO:0003674;GO:0005215;GO:0017077;GO:0022857;	GO:0000003;GO:0000302;GO:0000303;GO:0000305;GO:0001101;GO:0001666;GO:0001678;GO:0001889;GO:0002791;GO:0002792;GO:0006810;GO:0006811;GO:0006812;GO:0006839;GO:0006950;GO:0006979;GO:0007154;GO:0007275;GO:0007565;GO:0007568;GO:0008150;GO:0008152;GO:0009266;GO:0009267;GO:0009409;GO:0009605;GO:0009628;GO:0009719;GO:0009725;GO:0009743;GO:0009746;GO:0009749;GO:0009987;GO:0009991;GO:0010033;GO:0010035;GO:…	GO:0005575;GO:0005622;GO:0005623;GO:0005737;GO:0005739;GO:0005740;GO:0005743;GO:0016020;GO:0016021;GO:0019866;GO:0031090;GO:0031224;GO:0031966;GO:0031967;GO:0031975;GO:0043226;GO:0043227;GO:0043229;GO:0043231;GO:0044422;GO:0044424;GO:0044425;GO:0044429;GO:0044444;GO:0044446;GO:0044464;	uncoupling protein 2	uncoupling protein 2
VNN2	1994	483.00440557623	120.400540074969	-2.01221600139986	2.42114947109e-06	0.000271932555773793	Down	K08069 VNN; pantetheine hydrolase [EC:3.5.1.92]	ko00770:Pantothenate and CoA biosynthesis	GO:0003674;GO:0003824;GO:0016787;GO:0016810;GO:0016811;GO:0017159;	GO:0006082;GO:0006325;GO:0006464;GO:0006575;GO:0006732;GO:0006766;GO:0006767;GO:0006807;GO:0006950;GO:0006996;GO:0008150;GO:0008152;GO:0009266;GO:0009305;GO:0009408;GO:0009628;GO:0009987;GO:0015939;GO:0016043;GO:0016569;GO:0016570;GO:0018054;GO:0018193;GO:0018205;GO:0019538;GO:0019752;GO:0032787;GO:0034641;GO:0036211;GO:0043170;GO:0043412;GO:0043436;GO:0043603;GO:0044237;GO:0044238;GO:0044260;GO:…	GO:0005575;GO:0005576;GO:0005623;GO:0005886;GO:0016020;GO:0019898;GO:0044425;GO:0044464;GO:0071944;	Vascular non-inflammatory molecule 2	vanin 2
VSIG4	4829	187.817739038555	34.9043444852723	-2.4432002670266	1.41540729822111e-05	0.00126574977773148	Down	K19822 VSIG4, CRIg; V-set and immunoglobulin domain-containing protein 4	ko04610:Complement and coagulation cascades	NA	NA	NA	V-set and immunoglobulin domain-containing protein	V-set and immunoglobulin domain containing 4
WDFY4	10231	264.981058283365	98.250410295993	-1.44414928780974	4.54838862948365e-06	0.000468981120490311	Down	K24777 WDFY4; WD repeat and FYVE domain-containing protein 4	NA	NA	NA	NA	WDFY family member 4	WDFY family member 4
XCR1	54822	89.1127838742369	32.6209996618139	-1.46524866446808	0.000352778112130408	0.015408727309696	Down	K04193 XCR1; XC chemokine receptor 1	ko04060:Cytokine-cytokine receptor interaction|ko04061:Viral protein interaction with cytokine and cytokine receptor|ko04062:Chemokine signaling pathway	GO:0001637;GO:0001653;GO:0003674;GO:0004888;GO:0004896;GO:0004930;GO:0004950;GO:0008528;GO:0038023;GO:0060089;	GO:0006810;GO:0006811;GO:0006812;GO:0006816;GO:0006873;GO:0006874;GO:0006875;GO:0006935;GO:0006950;GO:0006952;GO:0006954;GO:0007154;GO:0007165;GO:0007166;GO:0007186;GO:0007187;GO:0007204;GO:0008150;GO:0009605;GO:0009987;GO:0010033;GO:0019221;GO:0019725;GO:0023052;GO:0030001;GO:0030003;GO:0032879;GO:0034097;GO:0034220;GO:0040011;GO:0042221;GO:0042330;GO:0042592;GO:0048519;GO:0048523;GO:0048878;GO:…	GO:0005575;GO:0005623;GO:0005886;GO:0005887;GO:0016020;GO:0016021;GO:0031224;GO:0031226;GO:0044425;GO:0044459;GO:0044464;GO:0071944;	Chemokine XC receptor 1	X-C motif chemokine receptor 1
XG	7753	8947.84285187777	4472.26618820588	-1.00082973660855	2.19564026289152e-06	0.0002510880977	Down	NA	NA	NA	NA	GO:0005575;GO:0005623;GO:0005886;GO:0005887;GO:0016020;GO:0016021;GO:0031224;GO:0031226;GO:0044425;GO:0044459;GO:0044464;GO:0071944;	Xg blood group	Xg glycoprotein (Xg blood group)
ZBTB16	7894	4926.24738830417	2412.76790611372	-1.02968975135907	6.8225465454301e-05	0.00450121086593429	Down	K10055 ZBTB16, PLZF; zinc finger and BTB domain-containing protein 16	ko05200:Pathways in cancer|ko05202:Transcriptional misregulation in cancer|ko05221:Acute myeloid leukemia	GO:0000976;GO:0000977;GO:0000980;GO:0000981;GO:0001012;GO:0001067;GO:0001158;GO:0001206;GO:0001227;GO:0003674;GO:0003676;GO:0003677;GO:0003690;GO:0003700;GO:0003705;GO:0005488;GO:0005515;GO:0035326;GO:0042802;GO:0042803;GO:0043565;GO:0044212;GO:0046983;GO:0097159;GO:0140110;GO:1901363;GO:1990837;	GO:0000122;GO:0001501;GO:0001655;GO:0001817;GO:0001819;GO:0001822;GO:0001823;GO:0002376;GO:0002520;GO:0002682;GO:0002683;GO:0006355;GO:0006357;GO:0006464;GO:0006807;GO:0006915;GO:0007275;GO:0007399;GO:0007417;GO:0008150;GO:0008152;GO:0008219;GO:0009888;GO:0009889;GO:0009890;GO:0009891;GO:0009892;GO:0009893;GO:0009987;GO:0010468;GO:0010556;GO:0010557;GO:0010558;GO:0010604;GO:0010605;GO:0010628;GO:…	GO:0005575;GO:0005622;GO:0005623;GO:0005634;GO:0005654;GO:0005737;GO:0005829;GO:0016604;GO:0016605;GO:0016607;GO:0017053;GO:0031974;GO:0031981;GO:0032991;GO:0043226;GO:0043227;GO:0043229;GO:0043231;GO:0043233;GO:0044422;GO:0044424;GO:0044428;GO:0044444;GO:0044446;GO:0044451;GO:0044464;GO:0070013;	zinc finger and BTB	zinc finger and BTB domain containing 16
LOC132658586	7077	3.4663833403638	27.080224383237	2.98416533319286	0.00108369728021208	0.0349543315902936	Up	-	-	-	-	-	-	-
LOC121817764	17131	0	23.4440971581419	6.81591657090644	1.6753269000213e-05	0.00144385750870857	Up	-	-	-	-	-	-	-
LOC132657188	2526	0	26.1796128565298	6.95742892289414	1.83273210476519e-06	0.000214793925992636	Up	NA	NA	NA	NA	NA	NA	endogenous retrovirus group K member 6 Env polyprotein-like
SMPX	846	0	25.5477683616713	6.92374971980581	1.65125878797525e-06	0.000198456064142071	Up	K24209 SMPX; small muscular protein	NA	NA	GO:0003008;GO:0003012;GO:0006936;GO:0006941;GO:0008150;GO:0032501;	GO:0005575;GO:0005622;GO:0005623;GO:0005634;GO:0005737;GO:0005912;GO:0005924;GO:0005927;GO:0030016;GO:0030017;GO:0030054;GO:0030055;GO:0031430;GO:0031672;GO:0043034;GO:0043226;GO:0043227;GO:0043228;GO:0043229;GO:0043231;GO:0043232;GO:0043292;GO:0044422;GO:0044424;GO:0044444;GO:0044449;GO:0044464;GO:0070161;GO:0099080;GO:0099081;GO:0099512;	Small muscle protein, X-linked	small muscle protein X-linked
