# Supplementary material for: Comparative histomorphometric and transcriptomic analysis reveals potential genetic determinants of pelage variation between hairy and coarse-woolly sheep
Source: BMC Genomics. 2025 Nov 14;26:1104. doi: 10.1186/s12864-025-12260-y (PMC12709724; doi:10.1186/s12864-025-12260-y)
Supplement: Supplementary file 5 — Supplementary Material 5: Table S5. Functional enrichment analysis of DEGs. [file 12864_2025_12260_MOESM5_ESM.xlsx]

## Sheet: All_gene_KEGG
category	subcategory	ID	Description	GeneRatio	BgRatio	RichFactor	FoldEnrichment	zScore	pvalue	p.adjust	qvalue	geneID	Count
Cellular Processes	Transport and catabolism	oas04145	Phagosome	12/141	169/9686	0.0710059	4.87775	6.1808	6.11091e-06	0.000662452	0.000597701	101117677/780472/100036757/100192431/100192433/443217/494433/101102230/101111694/101114861/101121746/101106094	12
Human Diseases	Infectious disease: bacterial	oas05150	Staphylococcus aureus infection	9/141	92/9686	0.0978261	6.72017	6.69999	7.08707e-06	0.000662452	0.000597701	101104226/101118296/100192431/100192433/443217/494433/443079/100526782/101105214	9
Organismal Systems	Digestive system	oas04975	Fat digestion and absorption	7/141	53/9686	0.132075	9.07293	7.16242	1.05151e-05	0.000662452	0.000597701	101102230/101110266/101114861/101117229/101120816/101122246/101122934	7
Environmental Information Processing	Signaling molecules and interaction	oas04061	Viral protein interaction with cytokine and cytokine receptor	8/141	94/9686	0.0851064	5.84639	5.7385	6.41157e-05	0.00275761	0.00248806	101117453/101109969/101107088/101103538/101103766/101108811/101117971/101118228	8
Metabolism	Lipid metabolism	oas00561	Glycerolipid metabolism	7/141	71/9686	0.0985915	6.77275	5.93347	7.29525e-05	0.00275761	0.00248806	101110266/101117229/101120816/101122246/101122934/101116033/101117659	7
Environmental Information Processing	Signaling molecules and interaction	oas04514	Cell adhesion molecules	9/141	163/9686	0.0552147	3.79298	4.37065	0.000609902	0.0192119	0.017334	100170329/443217/494433/101111694/101114992/101112016/101102077/101110959/101116533	9
Environmental Information Processing	Signaling molecules and interaction	oas04060	Cytokine-cytokine receptor interaction	13/141	338/9686	0.0384615	2.64212	3.73486	0.00127554	0.0344396	0.0310733	101117453/101114260/101109969/101118070/101118670/101109529/101107088/101103538/101113274/101103766/101108811/101117971/101118228	13
Human Diseases	Infectious disease: parasitic	oas05140	Leishmaniasis	6/141	87/9686	0.0689655	4.73759	4.25608	0.00164287	0.0388129	0.0350192	100036757/100192431/100192433/443217/494433/101106094	6
Organismal Systems	Immune system	oas04610	Complement and coagulation cascades	6/141	91/9686	0.0659341	4.52934	4.11115	0.00206829	0.043434	0.0391886	101104226/101118296/443217/494433/100381267/101113203	6

## Sheet: All_gene_GO
ONTOLOGY	ID	Description	GeneRatio	BgRatio	RichFactor	FoldEnrichment	zScore	pvalue	p.adjust	qvalue	geneID	Count
BP	GO:0006935	chemotaxis	6/49	54/3555	0.111111	8.06122	6.18061	7.83635e-05	0.0326419	0.0281293	C3AR1/C5AR1/CCR5/LOC101108811/LOC101117971/NCKAP1L	6
BP	GO:0042330	taxis	6/49	55/3555	0.109091	7.91466	6.10898	8.7045e-05	0.0326419	0.0281293	C3AR1/C5AR1/CCR5/LOC101108811/LOC101117971/NCKAP1L	6
BP	GO:0007229	integrin-mediated signaling pathway	4/49	21/3555	0.190476	13.8192	6.96449	0.000160554	0.0401386	0.0345896	FYB1/ITGAM/ITGB2/PLEK	4
CC	GO:0005882	intermediate filament	10/73	40/4369	0.25	14.9623	11.5628	5.12149e-10	3.76095e-08	3.44091e-08	KRT2.11/KRT25/KRT71/KRTAP4.3/LOC100526782/LOC101103772/LOC101111893/LOC101112404/LOC101113159/LOC101116371	10
CC	GO:0045095	keratin filament	8/73	21/4369	0.380952	22.7997	13.0523	7.02981e-10	3.76095e-08	3.44091e-08	KRT2.11/KRT71/KRTAP4.3/LOC101103772/LOC101111893/LOC101112404/LOC101113159/LOC101116371	8
CC	GO:0045111	intermediate filament cytoskeleton	10/73	43/4369	0.232558	13.9184	11.0961	1.11324e-09	3.97056e-08	3.63268e-08	KRT2.11/KRT25/KRT71/KRTAP4.3/LOC100526782/LOC101103772/LOC101111893/LOC101112404/LOC101113159/LOC101116371	10
CC	GO:0099513	polymeric cytoskeletal fiber	11/73	110/4369	0.1	5.98493	6.90196	1.49939e-06	4.01087e-05	3.66956e-05	ENKUR/KRT2.11/KRT25/KRT71/KRTAP4.3/LOC100526782/LOC101103772/LOC101111893/LOC101112404/LOC101113159/LOC101116371	11
CC	GO:0099512	supramolecular fiber	12/73	142/4369	0.084507	5.05769	6.40733	2.92315e-06	5.61575e-05	5.13787e-05	ENKUR/FBN2/KRT2.11/KRT25/KRT71/KRTAP4.3/LOC100526782/LOC101103772/LOC101111893/LOC101112404/LOC101113159/LOC101116371	12
CC	GO:0099081	supramolecular polymer	12/73	143/4369	0.0839161	5.02232	6.37456	3.14902e-06	5.61575e-05	5.13787e-05	ENKUR/FBN2/KRT2.11/KRT25/KRT71/KRTAP4.3/LOC100526782/LOC101103772/LOC101111893/LOC101112404/LOC101113159/LOC101116371	12
CC	GO:0099080	supramolecular complex	12/73	192/4369	0.0625	3.74058	5.06211	6.38765e-05	0.000976398	0.000893311	ENKUR/FBN2/KRT2.11/KRT25/KRT71/KRTAP4.3/LOC100526782/LOC101103772/LOC101111893/LOC101112404/LOC101113159/LOC101116371	12
MF	GO:0008374	O-acyltransferase activity	5/66	17/4179	0.294118	18.623	9.2221	4.50601e-06	0.000554239	0.000521749	AWAT1/AWAT2/CPT1A/DGAT2L6/LOC101110266	5
MF	GO:0140375	immune receptor activity	6/66	39/4179	0.153846	9.74126	6.94677	2.67201e-05	0.00164328	0.00154695	C3AR1/C5AR1/CCR5/IL2RG/LOC101108811/LOC101117971	6
MF	GO:0016747	acyltransferase activity, transferring groups other than amino-acyl groups	6/66	55/4179	0.109091	6.90744	5.58596	0.000194797	0.00798668	0.00751848	AWAT1/AWAT2/CPT1A/DGAT2L6/ELOVL3/LOC101110266	6
MF	GO:0001637	G protein-coupled chemoattractant receptor activity	3/66	14/4179	0.214286	13.5682	5.96631	0.00120957	0.0297554	0.0280111	CCR5/LOC101108811/LOC101117971	3
MF	GO:0004950	chemokine receptor activity	3/66	14/4179	0.214286	13.5682	5.96631	0.00120957	0.0297554	0.0280111	CCR5/LOC101108811/LOC101117971	3
MF	GO:0004896	cytokine receptor activity	4/66	36/4179	0.111111	7.03535	4.60652	0.00228664	0.0468762	0.0441282	CCR5/IL2RG/LOC101108811/LOC101117971	4

## Sheet: Up_gene_KEGG
category	subcategory	ID	Description	GeneRatio	BgRatio	RichFactor	FoldEnrichment	zScore	pvalue	p.adjust	qvalue	geneID	Count
Metabolism	Lipid metabolism	oas00561	Glycerolipid metabolism	7/50	71/9686	0.0985915	19.0992	11.0255	6.53612e-08	7.45117e-06	7.22413e-06	101110266/101117229/101120816/101122246/101122934/101116033/101117659	7
Organismal Systems	Digestive system	oas04975	Fat digestion and absorption	5/50	53/9686	0.0943396	18.2755	9.08392	7.11155e-06	0.000405358	0.000393007	101110266/101117229/101120816/101122246/101122934	5
Metabolism	Metabolism of cofactors and vitamins	oas00830	Retinol metabolism	4/50	76/9686	0.0526316	10.1958	5.79723	0.00061329	0.023305	0.0225949	101121241/105605730/101104976/101116520	4

## Sheet: Up_gene_GO
ONTOLOGY	ID	Description	GeneRatio	BgRatio	RichFactor	FoldEnrichment	zScore	pvalue	p.adjust	qvalue	geneID	Count
BP	GO:0090287	regulation of cellular response to growth factor stimulus	3/59	22/3555	0.136364	32.3182	9.59045	8.92455e-05	0.039268	0.0321284	ASPN/CIDEA/MT3	3
CC	GO:0031984	organelle subcompartment	7/63	212/4369	0.0330189	5.54844	5.25259	0.000171208	0.00816885	0.00662529	AWAT1/AWAT2/B4GALT6/DGAT2L6/ELOVL3/HMGCR/LOC101110266	7
CC	GO:0005789	endoplasmic reticulum membrane	6/63	178/4369	0.0337079	5.66422	4.91545	0.000489721	0.00816885	0.00662529	AWAT1/AWAT2/DGAT2L6/ELOVL3/HMGCR/LOC101110266	6
CC	GO:0098827	endoplasmic reticulum subcompartment	6/63	179/4369	0.0335196	5.63257	4.89638	0.000504676	0.00816885	0.00662529	AWAT1/AWAT2/DGAT2L6/ELOVL3/HMGCR/LOC101110266	6
CC	GO:0042175	nuclear outer membrane-endoplasmic reticulum membrane network	6/63	181/4369	0.0331492	5.57034	4.85867	0.000535662	0.00816885	0.00662529	AWAT1/AWAT2/DGAT2L6/ELOVL3/HMGCR/LOC101110266	6
CC	GO:0005778	peroxisomal membrane	2/63	11/4369	0.181818	30.5524	7.5924	0.00181251	0.0184272	0.0149453	FAR2/HMGCR	2
CC	GO:0031903	microbody membrane	2/63	11/4369	0.181818	30.5524	7.5924	0.00181251	0.0184272	0.0149453	FAR2/HMGCR	2
CC	GO:0005811	lipid droplet	2/63	14/4369	0.142857	24.0055	6.67013	0.00296614	0.0258478	0.0209637	ADIG/CIDEA	2
CC	GO:0005783	endoplasmic reticulum	6/63	287/4369	0.0209059	3.513	3.40745	0.00572672	0.0436662	0.0354152	AWAT1/AWAT2/DGAT2L6/ELOVL3/HMGCR/LOC101110266	6
MF	GO:0008374	O-acyltransferase activity	4/63	17/4179	0.235294	42.7519	12.831	1.58385e-06	9.02792e-05	8.83619e-05	AWAT1/AWAT2/DGAT2L6/LOC101110266	4
MF	GO:0016747	acyltransferase activity, transferring groups other than amino-acyl groups	5/63	55/4179	0.0909091	16.5178	8.61712	9.2233e-06	0.000262864	0.000257282	AWAT1/AWAT2/DGAT2L6/ELOVL3/LOC101110266	5
MF	GO:0016746	acyltransferase activity	5/63	134/4179	0.0373134	6.77969	5.05834	0.000664412	0.0126238	0.0123557	AWAT1/AWAT2/DGAT2L6/ELOVL3/LOC101110266	5

## Sheet: Down_gene_KEGG
category	subcategory	ID	Description	GeneRatio	BgRatio	RichFactor	FoldEnrichment	zScore	pvalue	p.adjust	qvalue	geneID	Count
Human Diseases	Infectious disease: bacterial	oas05150	Staphylococcus aureus infection	9/91	92/9686	0.0978261	10.4126	8.83385	1.75008e-07	2.39761e-05	2.06325e-05	101104226/101118296/100192431/100192433/443217/494433/443079/100526782/101105214	9
Environmental Information Processing	Signaling molecules and interaction	oas04061	Viral protein interaction with cytokine and cytokine receptor	8/91	94/9686	0.0851064	9.05869	7.64578	2.55743e-06	0.000174007	0.000149741	101117453/101109969/101107088/101103538/101103766/101108811/101117971/101118228	8
Cellular Processes	Transport and catabolism	oas04145	Phagosome	10/91	169/9686	0.0591716	6.2982	6.76659	3.81036e-06	0.000174007	0.000149741	780472/100036757/100192431/100192433/443217/494433/101102230/101114861/101121746/101106094	10
Environmental Information Processing	Signaling molecules and interaction	oas04060	Cytokine-cytokine receptor interaction	12/91	338/9686	0.035503	3.77892	5.06434	7.08562e-05	0.00242682	0.00208839	101117453/101114260/101109969/101118070/101109529/101107088/101103538/101113274/101103766/101108811/101117971/101118228	12
Human Diseases	Infectious disease: parasitic	oas05140	Leishmaniasis	6/91	87/9686	0.0689655	7.34066	5.78534	0.000159695	0.00437563	0.00376543	100036757/100192431/100192433/443217/494433/101106094	6
Organismal Systems	Development and regeneration	oas04380	Osteoclast differentiation	7/91	139/9686	0.0503597	5.36027	5.04237	0.000319647	0.00729861	0.00628079	101109969/100192431/100192433/100192427/101105937/114118066/101106094	7
Organismal Systems	Immune system	oas04640	Hematopoietic cell lineage	6/91	104/9686	0.0576923	6.14074	5.1329	0.000422409	0.0075007	0.0064547	101109969/101118070/100192431/443217/101102230/101114861	6
Human Diseases	Cancer: specific types	oas05221	Acute myeloid leukemia	5/91	70/9686	0.0714286	7.60283	5.3992	0.000490277	0.0075007	0.0064547	101109969/100192431/443217/100272002/101110790	5
Organismal Systems	Immune system	oas04062	Chemokine signaling pathway	8/91	196/9686	0.0408163	4.34447	4.60649	0.000492747	0.0075007	0.0064547	101117453/101104011/101113167/101103766/101108811/101117971/101109983/101118228	8
Organismal Systems	Immune system	oas04613	Neutrophil extracellular trap formation	8/91	208/9686	0.0384615	4.09383	4.39256	0.000729494	0.00999406	0.00860035	101118296/100036757/100192431/100192433/443217/494433/101106094/554259	8
Human Diseases	Infectious disease: bacterial	oas05152	Tuberculosis	8/91	216/9686	0.037037	3.94221	4.25866	0.000933008	0.010949	0.0094221	100135686/780472/443204/100192431/100192433/443217/494433/105616741	8
Cellular Processes	Transport and catabolism	oas04148	Efferocytosis	7/91	167/9686	0.0419162	4.46154	4.3942	0.000959035	0.010949	0.0094221	443434/101112135/101102230/101105937/101114861/114110822/101117897	7
Organismal Systems	Immune system	oas04610	Complement and coagulation cascades	5/91	91/9686	0.0549451	5.84833	4.5252	0.00161433	0.0170125	0.01464	101104226/101118296/443217/494433/101113203	5
Organismal Systems	Immune system	oas04650	Natural killer cell mediated cytotoxicity	6/91	154/9686	0.038961	4.147	3.83365	0.00321591	0.03147	0.0270814	101121900/443204/100192433/494433/101114839/114116088	6
Environmental Information Processing	Signaling molecules and interaction	oas04514	Cell adhesion molecules	6/91	163/9686	0.0368098	3.91802	3.65884	0.00425184	0.0388335	0.033418	100170329/443217/494433/101102077/101110959/101116533	6
Organismal Systems	Immune system	oas04670	Leukocyte transendothelial migration	5/91	122/9686	0.0409836	4.36228	3.6395	0.00573477	0.049104	0.0422562	100036757/443217/494433/100192422/101106094	5

## Sheet: Down_gene_GO
ONTOLOGY	ID	Description	GeneRatio	BgRatio	RichFactor	FoldEnrichment	zScore	pvalue	p.adjust	qvalue	geneID	Count
BP	GO:0006935	chemotaxis	6/34	54/3555	0.111111	11.6176	7.72492	8.97657e-06	0.00249181	0.00205939	C3AR1/C5AR1/CCR5/LOC101108811/LOC101117971/NCKAP1L	6
BP	GO:0042330	taxis	6/34	55/3555	0.109091	11.4064	7.64212	1.00073e-05	0.00249181	0.00205939	C3AR1/C5AR1/CCR5/LOC101108811/LOC101117971/NCKAP1L	6
BP	GO:0007229	integrin-mediated signaling pathway	4/34	21/3555	0.190476	19.916	8.54221	3.72302e-05	0.00618022	0.00510773	FYB1/ITGAM/ITGB2/PLEK	4
BP	GO:0002690	positive regulation of leukocyte chemotaxis	3/34	17/3555	0.176471	18.4516	7.08671	0.000496167	0.0385144	0.0318308	C3AR1/LOC101117971/NCKAP1L	3
BP	GO:0050864	regulation of B cell activation	3/34	17/3555	0.176471	18.4516	7.08671	0.000496167	0.0385144	0.0318308	CD27/MZB1/NCKAP1L	3
BP	GO:0002684	positive regulation of immune system process	6/34	111/3555	0.0540541	5.65183	4.89236	0.000533064	0.0385144	0.0318308	C3AR1/CD27/KLHL6/LOC101117971/MZB1/NCKAP1L	6
BP	GO:0050900	leukocyte migration	4/34	42/3555	0.0952381	9.95798	5.73801	0.000603985	0.0385144	0.0318308	C3AR1/LOC101117971/NCKAP1L/SELL	4
BP	GO:0002376	immune system process	10/34	328/3555	0.0304878	3.18777	4.08605	0.000680314	0.0385144	0.0318308	C3AR1/CCR5/CD27/HCK/KLHL6/LOC101117971/MZB1/NCKAP1L/SELL/TLR8	10
BP	GO:0002688	regulation of leukocyte chemotaxis	3/34	19/3555	0.157895	16.5093	6.66005	0.000697841	0.0385144	0.0318308	C3AR1/LOC101117971/NCKAP1L	3
BP	GO:0040011	locomotion	6/34	119/3555	0.0504202	5.27187	4.65726	0.000773382	0.0385144	0.0318308	C3AR1/C5AR1/CCR5/LOC101108811/LOC101117971/NCKAP1L	6
BP	GO:0042221	response to chemical	10/34	343/3555	0.0291545	3.04836	3.92131	0.000969735	0.038684	0.0319709	AQP5/C3AR1/C5AR1/CCR5/ITGB2/LOC101108811/LOC101117971/MZB1/NCKAP1L/UCP2	10
BP	GO:0002687	positive regulation of leukocyte migration	3/34	22/3555	0.136364	14.258	6.12891	0.0010875	0.038684	0.0319709	C3AR1/LOC101117971/NCKAP1L	3
BP	GO:0006909	phagocytosis	3/34	22/3555	0.136364	14.258	6.12891	0.0010875	0.038684	0.0319709	ITGB2/NCF2/NCKAP1L	3
BP	GO:0097529	myeloid leukocyte migration	3/34	22/3555	0.136364	14.258	6.12891	0.0010875	0.038684	0.0319709	C3AR1/LOC101117971/NCKAP1L	3
BP	GO:0050921	positive regulation of chemotaxis	3/34	24/3555	0.125	13.0699	5.8294	0.00141072	0.0468359	0.0387082	C3AR1/LOC101117971/NCKAP1L	3
BP	GO:0042113	B cell activation	3/34	25/3555	0.12	12.5471	5.69271	0.00159265	0.0495711	0.0409687	CD27/MZB1/NCKAP1L	3
CC	GO:0005882	intermediate filament	10/47	40/4369	0.25	23.2394	14.7335	5.03116e-12	3.42119e-10	3.17758e-10	KRT2.11/KRT25/KRT71/KRTAP4.3/LOC100526782/LOC101103772/LOC101111893/LOC101112404/LOC101113159/LOC101116371	10
CC	GO:0045111	intermediate filament cytoskeleton	10/47	43/4369	0.232558	21.618	14.1673	1.11175e-11	3.77994e-10	3.51078e-10	KRT2.11/KRT25/KRT71/KRTAP4.3/LOC100526782/LOC101103772/LOC101111893/LOC101112404/LOC101113159/LOC101116371	10
CC	GO:0045095	keratin filament	8/47	21/4369	0.380952	35.4124	16.4827	1.76306e-11	3.99626e-10	3.7117e-10	KRT2.11/KRT71/KRTAP4.3/LOC101103772/LOC101111893/LOC101112404/LOC101113159/LOC101116371	8
CC	GO:0099513	polymeric cytoskeletal fiber	11/47	110/4369	0.1	9.29574	9.18852	1.27005e-08	2.15908e-07	2.00534e-07	ENKUR/KRT2.11/KRT25/KRT71/KRTAP4.3/LOC100526782/LOC101103772/LOC101111893/LOC101112404/LOC101113159/LOC101116371	11
CC	GO:0099512	supramolecular fiber	11/47	142/4369	0.0774648	7.20093	7.83308	1.85363e-07	2.25827e-06	2.09746e-06	ENKUR/KRT2.11/KRT25/KRT71/KRTAP4.3/LOC100526782/LOC101103772/LOC101111893/LOC101112404/LOC101113159/LOC101116371	11
CC	GO:0099081	supramolecular polymer	11/47	143/4369	0.0769231	7.15057	7.7977	1.99259e-07	2.25827e-06	2.09746e-06	ENKUR/KRT2.11/KRT25/KRT71/KRTAP4.3/LOC100526782/LOC101103772/LOC101111893/LOC101112404/LOC101113159/LOC101116371	11
CC	GO:0099080	supramolecular complex	11/47	192/4369	0.0572917	5.32569	6.39177	3.85376e-06	3.74366e-05	3.47708e-05	ENKUR/KRT2.11/KRT25/KRT71/KRTAP4.3/LOC100526782/LOC101103772/LOC101111893/LOC101112404/LOC101113159/LOC101116371	11
CC	GO:0005856	cytoskeleton	11/47	332/4369	0.0331325	3.07992	4.11086	0.000597379	0.00507772	0.00471615	ENKUR/KRT2.11/KRT25/KRT71/KRTAP4.3/LOC100526782/LOC101103772/LOC101111893/LOC101112404/LOC101113159/LOC101116371	11
MF	GO:0140375	immune receptor activity	6/43	39/4179	0.153846	14.9517	8.92457	2.09742e-06	0.000209742	0.000207534	C3AR1/C5AR1/CCR5/IL2RG/LOC101108811/LOC101117971	6
MF	GO:0001637	G protein-coupled chemoattractant receptor activity	3/43	14/4179	0.214286	20.8256	7.57549	0.000341433	0.0112704	0.0111518	CCR5/LOC101108811/LOC101117971	3
MF	GO:0004950	chemokine receptor activity	3/43	14/4179	0.214286	20.8256	7.57549	0.000341433	0.0112704	0.0111518	CCR5/LOC101108811/LOC101117971	3
MF	GO:0004896	cytokine receptor activity	4/43	36/4179	0.111111	10.7984	6.01976	0.000450816	0.0112704	0.0111518	CCR5/IL2RG/LOC101108811/LOC101117971	4
