# Supplementary material for: Comparative histomorphometric and transcriptomic analysis reveals potential genetic determinants of pelage variation between hairy and coarse-woolly sheep
Source: BMC Genomics. 2025 Nov 14;26:1104. doi: 10.1186/s12864-025-12260-y (PMC12709724; doi:10.1186/s12864-025-12260-y)
Supplement: Supplementary file 6 — Supplementary Material 6: Table S6. QRT-PCR validation of RNA-seq results. [file 12864_2025_12260_MOESM6_ESM.xlsx]

## Sheet: Sheet1
Gene	Up/Down	HS	AWS
THRSP	Up	0.11±0.07	0.92±0.12
MESP2		0.36±0.05	0.98±0.09
EDA2R		0.45±0.10	1.10±0.14
CSF3R	Down	6.89±1.45	0.95±0.16
TMC5		4.78±0.85	1.03±0.09
KLHL6		2.34±0.53	0.89±0.21
Note: Data was expressed as Mean±SD.
